# Supplementary material for: Charting the evolution of approaches employed by the Global Alliance for Vaccines and Immunizations (GAVI) to address inequities in access to immunization: a systematic qualitative review of GAVI policies, strategies and resource allocation mechanisms through an equity lens (1999–2014)
Source: BMC Public Health. 2015 Nov 30;15:1198. doi: 10.1186/s12889-015-2521-8 (PMC4665898; doi:10.1186/s12889-015-2521-8)
Supplement: Additional file 2: — Detailed literature results. (XLSX 79 kb) [file 12889_2015_2521_MOESM2_ESM.xlsx]

## Sheet: PubMed search results
Lit search number	Title	URL	Author(s)	Details	Journal. Year	Resource	Type	Identifiers	Db	EntrezUID	Properties	Search terms	Used in Lit Review	Duplicates
87	[Evaluation on impact of hepatitis B vaccine integrated into routine immunization in the areas of Ministry of Health/Global Alliance for Vaccine and Immunization (GAVI) Cooperation Project P.R. China].	/pubmed/20077723	Cui FQ, Gong XH, Chen YS.	Zhongguo Yi Miao He Mian Yi. 2009 Aug;15(4):289-93. Chinese.	Zhongguo Yi Miao He Mian Yi. 2009	PubMed	citation	PMID:20077723	pubmed	20077723	create date:2010/01/19 | first author:Cui FQ	GAVI + immunization coverage	No
91	[Surveillance system for adverse events following immunization against yellow fever in Burkina Faso in 2008. Good practice recommendations].	/pubmed/19725376	Yaméogo TM, Breugelmans JG, Kambou JL, Badolo O, Tiendrebéogo S, Traoré E, Avokey F, Yactayo S.	Med Trop (Mars). 2009 Aug;69(4):320-1. French.	Med Trop (Mars). 2009	PubMed	citation	PMID:19725376	pubmed	19725376	create date:2009/09/04 | first author:YamÃ©ogo TM	GAVI + immunization coverage	No
18	[Vaccination and development in sub-Saharian Africa].	/pubmed/18666458	Saliou P.	Bull Acad Natl Med. 2007 Nov;191(8):1589-99; discussion 1599. French.	Bull Acad Natl Med. 2007	PubMed	citation	PMID:18666458	pubmed	18666458	create date:2008/08/01 | first author:Saliou P	GAVI + inequality	No
98	[Vaccination and development in sub-Saharian Africa].	/pubmed/18666458	Saliou P.	Bull Acad Natl Med. 2007 Nov;191(8):1589-99; discussion 1599. French.	Bull Acad Natl Med. 2007	PubMed	citation	PMID:18666458	pubmed	18666458	create date:2008/08/01 | first author:Saliou P	GAVI + immunization coverage	N/A	D
12	A healthy perspective: the post-2015 development agenda.	/pubmed/23541052	Berkley S, Chan M, Dybul M, Hansen K, Lake A, Osotimehin B, Sidibé M.	Lancet. 2013 Mar 30;381(9872):1076-7. No abstract available.	Lancet. 2013	PubMed	citation	PMID:23541052	pubmed	23541052	create date:2013/04/02 | first author:Berkley S	GAVI + inequality	No
16	Accelerating policy decisions to adopt haemophilus influenzae type B vaccine: a global, multivariable analysis.	/pubmed/20305714	Shearer JC, Stack ML, Richmond MR, Bear AP, Hajjeh RA, Bishai DM.	PLoS Med. 2010 Mar 16;7(3):e1000249. doi: 10.1371/journal.pmed.1000249.	PLoS Med. 2010	PubMed	citation	PMID:20305714 | PMCID:PMC2838745	pubmed	20305714	create date:2010/03/23 | first author:Shearer JC	GAVI + inequality	Yes
24	Access to cancer medications in low- and middle-income countries.	/pubmed/23568416	Lopes Gde L Jr, de Souza JA, Barrios C.	Nat Rev Clin Oncol. 2013 Jun;10(6):314-22. doi: 10.1038/nrclinonc.2013.55. Epub 2013 Apr 9. Review.	Nat Rev Clin Oncol. 2013	PubMed	citation	PMID:23568416	pubmed	23568416	create date:2013/04/10 | first author:Lopes Gde L Jr	GAVI + access to funds	No
14	Access to medicines, market failure and market intervention: a tale of two regimes.	/pubmed/23039022	Williams OD.	Glob Public Health. 2012;7 Suppl 2:S127-43. doi: 10.1080/17441692.2012.725753. Epub 2012 Oct 8.	Glob Public Health. 2012	PubMed	citation	PMID:23039022	pubmed	23039022	create date:2012/10/09 | first author:Williams OD	GAVI + inequality	No
25	Access to medicines, market failure and market intervention: a tale of two regimes.	/pubmed/23039022	Williams OD.	Glob Public Health. 2012;7 Suppl 2:S127-43. doi: 10.1080/17441692.2012.725753. Epub 2012 Oct 8.	Glob Public Health. 2012	PubMed	citation	PMID:23039022	pubmed	23039022	create date:2012/10/09 | first author:Williams OD	GAVI + access to funds	N/A	D
93	Accuracy and quality of immunization information systems in forty-one low income countries.	/pubmed/19152556	Bosch-Capblanch X, Ronveaux O, Doyle V, Remedios V, Bchir A.	Trop Med Int Health. 2009 Jan;14(1):2-10. doi: 10.1111/j.1365-3156.2008.02181.x.	Trop Med Int Health. 2009	PubMed	citation	PMID:19152556	pubmed	19152556	create date:2009/01/21 | first author:Bosch-Capblanch X	GAVI + immunization coverage	No
72	Achieving high coverage in Rwanda's national human papillomavirus vaccination programme.	/pubmed/22893746	Binagwaho A, Wagner CM, Gatera M, Karema C, Nutt CT, Ngabo F.	Bull World Health Organ. 2012 Aug 1;90(8):623-8. doi: 10.2471/BLT.11.097253. Epub 2012 May 23.	Bull World Health Organ. 2012	PubMed	citation	PMID:22893746 | PMCID:PMC3417784	pubmed	22893746	create date:2012/08/16 | first author:Binagwaho A	GAVI + immunization coverage	No
44	An approach to health system strengthening in the Democratic Peoples Republic of Korea (North Korea).	/pubmed/18645987	Grundy J, Moodie R.	Int J Health Plann Manage. 2009 Apr-Jun;24(2):113-29. doi: 10.1002/hpm.958. Review.	Int J Health Plann Manage. 2009	PubMed	citation	PMID:18645987	pubmed	18645987	create date:2008/07/23 | first author:Grundy J	GAVI + access to vaccines	Yes
3	An approach to health system strengthening in the Union of Myanmar.	/pubmed/20015569	Tin N, Lwin S, Kyaing NN, Htay TT, Grundy J, Skold M, O'Connell T, Nirupam S.	Health Policy. 2010 May;95(2-3):95-102. doi: 10.1016/j.healthpol.2009.11.013. Epub 2009 Dec 16. Review.	Health Policy. 2010	PubMed	citation	PMID:20015569	pubmed	20015569	create date:2009/12/18 | first author:Tin N	GAVI + disparities	Yes
40	An approach to health system strengthening in the Union of Myanmar.	/pubmed/20015569	Tin N, Lwin S, Kyaing NN, Htay TT, Grundy J, Skold M, O'Connell T, Nirupam S.	Health Policy. 2010 May;95(2-3):95-102. doi: 10.1016/j.healthpol.2009.11.013. Epub 2009 Dec 16. Review.	Health Policy. 2010	PubMed	citation	PMID:20015569	pubmed	20015569	create date:2009/12/18 | first author:Tin N	GAVI + access to vaccines	N/A	D
117	Applying lessons learned from the USAID family planning graduation experience to the GAVI graduation process.	/pubmed/24974106	Shen AK, Farrell MM, Vandenbroucke MF, Fox E, Pablos-Mendez A.	Health Policy Plan. 2014 Jun 28. doi:pii: czu045. [Epub ahead of print]	Health Policy Plan. 2014	PubMed	citation	PMID:24974106	pubmed	24974106	create date:2014/06/30 | first author:Shen AK	GAVI (published in 2014)	No
31	Assessment of health benefits and cost-effectiveness of 10-valent and 13-valent pneumococcal conjugate vaccination in Kenyan children.	/pubmed/23826268	Ayieko P, Griffiths UK, Ndiritu M, Moisi J, Mugoya IK, Kamau T, English M, Scott JA.	PLoS One. 2013 Jun 24;8(6):e67324. doi: 10.1371/journal.pone.0067324. Print 2013.	PLoS One. 2013	PubMed	citation	PMID:23826268 | PMCID:PMC3691111	pubmed	23826268	create date:2013/07/05 | first author:Ayieko P	GAVI + access to vaccines	No
79	Beyond patents: the GAVI Alliance, AMCs and improving immunization coverage through public sector vaccine production in the global south.	/pubmed/21747223	Birn AE, Lexchin J.	Hum Vaccin. 2011 Mar;7(3):291-2. doi: 10.4161/hv.7.3.15217. No abstract available.	Hum Vaccin. 2011	PubMed	citation	PMID:21747223	pubmed	21747223	create date:2011/07/13 | first author:Birn AE	GAVI + immunization coverage	No
27	Burden of disease caused by Haemophilus influenzae type b in children younger than 5 years: global estimates.	/pubmed/19748399	Watt JP, Wolfson LJ, O'Brien KL, Henkle E, Deloria-Knoll M, McCall N, Lee E, Levine OS, Hajjeh R, Mulholland K, Cherian T; Hib and Pneumococcal Global Burden of Disease Study Team.	Lancet. 2009 Sep 12;374(9693):903-11. doi: 10.1016/S0140-6736(09)61203-4. Review.	Lancet. 2009	PubMed	citation	PMID:19748399	pubmed	19748399	create date:2009/09/15 | first author:Watt JP	GAVI + access to funds	No
42	Burden of disease caused by Haemophilus influenzae type b in children younger than 5 years: global estimates.	/pubmed/19748399	Watt JP, Wolfson LJ, O'Brien KL, Henkle E, Deloria-Knoll M, McCall N, Lee E, Levine OS, Hajjeh R, Mulholland K, Cherian T; Hib and Pneumococcal Global Burden of Disease Study Team.	Lancet. 2009 Sep 12;374(9693):903-11. doi: 10.1016/S0140-6736(09)61203-4. Review.	Lancet. 2009	PubMed	citation	PMID:19748399	pubmed	19748399	create date:2009/09/15 | first author:Watt JP	GAVI + access to vaccines	N/A	D
28	Burden of disease caused by Streptococcus pneumoniae in children younger than 5 years: global estimates.	/pubmed/19748398	O'Brien KL, Wolfson LJ, Watt JP, Henkle E, Deloria-Knoll M, McCall N, Lee E, Mulholland K, Levine OS, Cherian T; Hib and Pneumococcal Global Burden of Disease Study Team.	Lancet. 2009 Sep 12;374(9693):893-902. doi: 10.1016/S0140-6736(09)61204-6. Review.	Lancet. 2009	PubMed	citation	PMID:19748398	pubmed	19748398	create date:2009/09/15 | first author:O'Brien KL	GAVI + access to funds	No
43	Burden of disease caused by Streptococcus pneumoniae in children younger than 5 years: global estimates.	/pubmed/19748398	O'Brien KL, Wolfson LJ, Watt JP, Henkle E, Deloria-Knoll M, McCall N, Lee E, Mulholland K, Levine OS, Cherian T; Hib and Pneumococcal Global Burden of Disease Study Team.	Lancet. 2009 Sep 12;374(9693):893-902. doi: 10.1016/S0140-6736(09)61204-6. Review.	Lancet. 2009	PubMed	citation	PMID:19748398	pubmed	19748398	create date:2009/09/15 | first author:O'Brien KL	GAVI + access to vaccines	N/A	D
6	Comparative evaluation of the potential impact of rotavirus versus HPV vaccination in GAVI-eligible countries: a preliminary analysis focused on the relative disease burden.	/pubmed/21679420	Kim SY, Sweet S, Chang J, Goldie SJ.	BMC Infect Dis. 2011 Jun 16;11:174. doi: 10.1186/1471-2334-11-174.	BMC Infect Dis. 2011	PubMed	citation	PMID:21679420 | PMCID:PMC3129299	pubmed	21679420	create date:2011/06/18 | first author:Kim SY	GAVI + equity	Yes
80	Comparative evaluation of the potential impact of rotavirus versus HPV vaccination in GAVI-eligible countries: a preliminary analysis focused on the relative disease burden.	/pubmed/21679420	Kim SY, Sweet S, Chang J, Goldie SJ.	BMC Infect Dis. 2011 Jun 16;11:174. doi: 10.1186/1471-2334-11-174.	BMC Infect Dis. 2011	PubMed	citation	PMID:21679420 | PMCID:PMC3129299	pubmed	21679420	create date:2011/06/18 | first author:Kim SY	GAVI + immunization coverage	N/A	D
9	Contribution of the GAVI Alliance to improving health and reducing poverty.	/pubmed/21893535	Lob-Levyt J.	Philos Trans R Soc Lond B Biol Sci. 2011 Oct 12;366(1579):2743-7. doi: 10.1098/rstb.2011.0040.	Philos Trans R Soc Lond B Biol Sci. 2011	PubMed	citation	PMID:21893535 | PMCID:PMC3146772	pubmed	21893535	create date:2011/09/07 | first author:Lob-Levyt J	GAVI + inequity	Yes
15	Contribution of the GAVI Alliance to improving health and reducing poverty.	/pubmed/21893535	Lob-Levyt J.	Philos Trans R Soc Lond B Biol Sci. 2011 Oct 12;366(1579):2743-7. doi: 10.1098/rstb.2011.0040.	Philos Trans R Soc Lond B Biol Sci. 2011	PubMed	citation	PMID:21893535 | PMCID:PMC3146772	pubmed	21893535	create date:2011/09/07 | first author:Lob-Levyt J	GAVI + inequality	N/A	D
35	Contribution of the GAVI Alliance to improving health and reducing poverty.	/pubmed/21893535	Lob-Levyt J.	Philos Trans R Soc Lond B Biol Sci. 2011 Oct 12;366(1579):2743-7. doi: 10.1098/rstb.2011.0040.	Philos Trans R Soc Lond B Biol Sci. 2011	PubMed	citation	PMID:21893535 | PMCID:PMC3146772	pubmed	21893535	create date:2011/09/07 | first author:Lob-Levyt J	GAVI + access to vaccines	N/A	D
5	Cost-effectiveness of a new rotavirus vaccination program in Pakistan: A decision tree model.	/pubmed/24176497	Patel HD, Roberts ET, Constenla DO.	Vaccine. 2013 Dec 9;31(51):6072-8. doi: 10.1016/j.vaccine.2013.10.022. Epub 2013 Oct 29.	Vaccine. 2013	PubMed	citation	PMID:24176497 | PMCID:PMC3865920	pubmed	24176497	create date:2013/11/02 | first author:Patel HD	GAVI + equity	No
60	Cost-effectiveness of a new rotavirus vaccination program in Pakistan: a decision tree model.	/pubmed/24176497	Patel HD, Roberts ET, Constenla DO.	Vaccine. 2013 Dec 9;31(51):6072-8. doi: 10.1016/j.vaccine.2013.10.022. Epub 2013 Oct 29.	Vaccine. 2013	PubMed	citation	PMID:24176497 | PMCID:PMC3865920	pubmed	24176497	create date:2013/11/02 | first author:Patel HD	GAVI + immunization coverage	N/A	D
88	Cost-effectiveness of nationwide hepatitis B catch-up vaccination among children and adolescents in China.	/pubmed/19839061	Hutton DW, So SK, Brandeau ML.	Hepatology. 2010 Feb;51(2):405-14. doi: 10.1002/hep.23310.	Hepatology. 2010	PubMed	citation	PMID:19839061 | PMCID:PMC3245734	pubmed	19839061	create date:2009/10/20 | first author:Hutton DW	GAVI + immunization coverage	No
101	Cost-effectiveness of pneumococcal conjugate vaccination in the prevention of child mortality: an international economic analysis.	/pubmed/17276779	Sinha A, Levine O, Knoll MD, Muhib F, Lieu TA.	Lancet. 2007 Feb 3;369(9559):389-96.	Lancet. 2007	PubMed	citation	PMID:17276779	pubmed	17276779	create date:2007/02/06 | first author:Sinha A	GAVI + immunization coverage	No
89	Costs of diarrheal disease and the cost-effectiveness of a rotavirus vaccination program in kyrgyzstan.	/pubmed/19817600	Flem ET, Latipov R, Nurmatov ZS, Xue Y, Kasymbekova KT, Rheingans RD.	J Infect Dis. 2009 Nov 1;200 Suppl 1:S195-202. doi: 10.1086/605040.	J Infect Dis. 2009	PubMed	citation	PMID:19817600	pubmed	19817600	create date:2009/10/13 | first author:Flem ET	GAVI + immunization coverage	No
116	Costs of introducing and delivering HPV vaccines in low and lower middle income countries: inputs for GAVI policy on introduction grant support to countries.	/pubmed/24968002	Levin A, Wang SA, Levin C, Tsu V, Hutubessy R.	PLoS One. 2014;9(6):e101114. doi: 10.1371/journal.pone.0101114.	PLoS One. 2014	PubMed	citation	PMID:24968002 | PMCID:PMC4072768	pubmed	24968002	create date:2014/06/27 | first author:Levin A	GAVI (published in 2014)	No
2	Distributional impact of rotavirus vaccination in 25 GAVI countries: estimating disparities in benefits and cost-effectiveness.	/pubmed/22520124	Rheingans R, Atherly D, Anderson J.	Vaccine. 2012 Apr 27;30 Suppl 1:A15-23. doi: 10.1016/j.vaccine.2012.01.018.	Vaccine. 2012	PubMed	citation	PMID:22520124	pubmed	22520124	create date:2012/05/02 | first author:Rheingans R	GAVI + disparities	Yes
74	Distributional impact of rotavirus vaccination in 25 GAVI countries: estimating disparities in benefits and cost-effectiveness.	/pubmed/22520124	Rheingans R, Atherly D, Anderson J.	Vaccine. 2012 Apr 27;30 Suppl 1:A15-23. doi: 10.1016/j.vaccine.2012.01.018.	Vaccine. 2012	PubMed	citation	PMID:22520124	pubmed	22520124	create date:2012/05/02 | first author:Rheingans R	GAVI + immunization coverage	N/A	D
37	Do existing research summaries on health systems match immunisation managers' needs in middle- and low-income countries? Analysis of GAVI health systems strengthening support.	/pubmed/21651793	Bosch-Capblanch X, Kelly M, Garner P.	BMC Public Health. 2011 Jun 8;11:449. doi: 10.1186/1471-2458-11-449.	BMC Public Health. 2011	PubMed	citation	PMID:21651793 | PMCID:PMC3125377	pubmed	21651793	create date:2011/06/10 | first author:Bosch-Capblanch X	GAVI + access to vaccines	No
81	Do existing research summaries on health systems match immunisation managers' needs in middle- and low-income countries? Analysis of GAVI health systems strengthening support.	/pubmed/21651793	Bosch-Capblanch X, Kelly M, Garner P.	BMC Public Health. 2011 Jun 8;11:449. doi: 10.1186/1471-2458-11-449.	BMC Public Health. 2011	PubMed	citation	PMID:21651793 | PMCID:PMC3125377	pubmed	21651793	create date:2011/06/10 | first author:Bosch-Capblanch X	GAVI + immunization coverage	N/A	D
73	Dose-specific efficacy of Haemophilus influenzae type b conjugate vaccines: a systematic review and meta-analysis of controlled clinical trials.	/pubmed/22583474	Griffiths UK, Clark A, Gessner B, Miners A, Sanderson C, Sedyaningsih ER, Mulholland KE.	Epidemiol Infect. 2012 Aug;140(8):1343-55. doi: 10.1017/S0950268812000957. Epub 2012 May 14. Review.	Epidemiol Infect. 2012	PubMed	citation	PMID:22583474 | PMCID:PMC3404480	pubmed	22583474	create date:2012/05/16 | first author:Griffiths UK	GAVI + immunization coverage	No
83	Dynamic model of rotavirus transmission and the impact of rotavirus vaccination in Kyrgyzstan.	/pubmed/20933563	de Blasio BF, Kasymbekova K, Flem E.	Vaccine. 2010 Nov 23;28(50):7923-32. doi: 10.1016/j.vaccine.2010.09.070. Epub 2010 Oct 8.	Vaccine. 2010	PubMed	citation	PMID:20933563	pubmed	20933563	create date:2010/10/12 | first author:de Blasio BF	GAVI + immunization coverage	No
84	Economic evaluation of pneumococcal conjugate vaccination in The Gambia.	/pubmed/20815900	Kim SY, Lee G, Goldie SJ.	BMC Infect Dis. 2010 Sep 3;10:260. doi: 10.1186/1471-2334-10-260.	BMC Infect Dis. 2010	PubMed	citation	PMID:20815900 | PMCID:PMC2944347	pubmed	20815900	create date:2010/09/08 | first author:Kim SY	GAVI + immunization coverage	No
49	Economic evaluations of Haemophilus influenzae type b vaccine: systematic review of the literature.	/pubmed/19670994	Griffiths UK, Miners A.	Expert Rev Pharmacoecon Outcomes Res. 2009 Aug;9(4):333-46. doi: 10.1586/erp.09.38. Review.	Expert Rev Pharmacoecon Outcomes Res. 2009	PubMed	citation	PMID:19670994	pubmed	19670994	create date:2009/08/13 | first author:Griffiths UK	GAVI + resource allocation	No
102	Effect of the Global Alliance for Vaccines and Immunisation on diphtheria, tetanus, and pertussis vaccine coverage: an independent assessment.	/pubmed/16997663	Lu C, Michaud CM, Gakidou E, Khan K, Murray CJ.	Lancet. 2006 Sep 23;368(9541):1088-95.	Lancet. 2006	PubMed	citation	PMID:16997663	pubmed	16997663	create date:2006/09/26 | first author:Lu C	GAVI + immunization coverage	Yes
118	Effects of the introduction of new vaccines in Guinea-Bissau on vaccine coverage, vaccine timeliness, and child survival: an observational study.	/pubmed/25103521	Fisker AB, HornshÃ¸j L, Rodrigues A, Balde I, Fernandes M, Benn CS, Aaby P.	Lancet Glob Health. 2014 Aug;2(8):e478-87. doi: 10.1016/S2214-109X(14)70274-8. Epub 2014 Jul 23.	Lancet Glob Health. 2014	PubMed	citation	PMID:25103521	pubmed	25103521	create date:2014/08/12 | first author:Fisker AB	GAVI (published in 2014)	No
34	Evaluation of cost-effectiveness of live oral pentavalent reassortant rotavirus vaccine introduction in Ghana.	/pubmed/22321664	Abbott C, Tiede B, Armah G, Mahmoud A.	Vaccine. 2012 Mar 28;30(15):2582-7. doi: 10.1016/j.vaccine.2012.01.076. Epub 2012 Feb 7.	Vaccine. 2012	PubMed	citation	PMID:22321664	pubmed	22321664	create date:2012/02/11 | first author:Abbott C	GAVI + access to vaccines	No
57	Evaluation of policies and practices to prevent mother to child transmission of hepatitis B virus in China: results from China GAVI project final evaluation.	/pubmed/24331019	Cui F, Luo H, Wang F, Zheng H, Gong X, Chen Y, Wu Z, Miao N, Kane M, Hennessey K, Hadler SC, Hutin YJ, Liang X, Yang W.	Vaccine. 2013 Dec 27;31 Suppl 9:J36-42. doi: 10.1016/j.vaccine.2012.11.061.	Vaccine. 2013	PubMed	citation	PMID:24331019	pubmed	24331019	create date:2013/12/18 | first author:Cui F	GAVI + immunization coverage	No
105	Financial requirements of immunisation programmes in developing countries: a 2004-2014 perspective.	/pubmed/15979769	Peny JM, Gleizes O, Covilard JP.	Vaccine. 2005 Aug 31;23(37):4610-8.	Vaccine. 2005	PubMed	citation	PMID:15979769	pubmed	15979769	create date:2005/06/28 | first author:Peny JM	GAVI + immunization coverage	No
107	Gates, GAVI, the glorious global funds and more: all you ever wanted to know.	/pubmed/12534942	Nossal GJ.	Immunol Cell Biol. 2003 Feb;81(1):20-2.	Immunol Cell Biol. 2003	PubMed	citation	PMID:12534942	pubmed	12534942	create date:2003/01/22 | first author:Nossal GJ	GAVI + immunization coverage	Yes
115	GAVI aims to double its child vaccination rate between 2016 and 2020.	/pubmed/24913065	Limb M.	BMJ. 2014 Jun 9;348:g3781. doi: 10.1136/bmj.g3781. No abstract available.	BMJ. 2014	PubMed	citation	PMID:24913065	pubmed	24913065	create date:2014/06/11 | first author:Limb M	GAVI (published in 2014)	No
29	GAVI and the Vaccine Fund--a boon for immunization in the developing world.	/pubmed/15709583	Balaji KA.	Indian J Public Health. 2004 Apr-Jun;48(2):45-8.	Indian J Public Health. 2004	PubMed	citation	PMID:15709583	pubmed	15709583	create date:2005/02/16 | first author:Balaji KA	GAVI + access to funds	Yes
45	GAVI and the Vaccine Fund--a boon for immunization in the developing world.	/pubmed/15709583	Balaji KA.	Indian J Public Health. 2004 Apr-Jun;48(2):45-8.	Indian J Public Health. 2004	PubMed	citation	PMID:15709583	pubmed	15709583	create date:2005/02/16 | first author:Balaji KA	GAVI + access to vaccines	N/A	D
13	GAVI to fund HPV vaccines in low-income countries.	/pubmed/23580961	Cagney H.	Lancet Oncol. 2013 Mar;14(3):e92. No abstract available.	Lancet Oncol. 2013	PubMed	citation	PMID:23580961	pubmed	23580961	create date:2013/04/13 | first author:Cagney H	GAVI + inequality	No
109	GAVI, the first steps: lessons for the Global Fund.	/pubmed/11844535	Brugha R, Starling M, Walt G.	Lancet. 2002 Feb 2;359(9304):435-8.	Lancet. 2002	PubMed	citation	PMID:11844535	pubmed	11844535	create date:2002/02/15 | first author:Brugha R	GAVI + immunization coverage	Yes
114	Global health development assistance remained steady in 2013 but did not align with recipients' disease burden.	/pubmed/24714869	Dieleman JL, Graves CM, Templin T, Johnson E, Baral R, Leach-Kemon K, Haakenstad AM, Murray CJ.	Health Aff (Millwood). 2014 May;33(5):878-86. doi: 10.1377/hlthaff.2013.1432. Epub 2014 Apr 8.	Health Aff (Millwood). 2014	PubMed	citation	PMID:24714869	pubmed	24714869	create date:2014/04/10 | first author:Dieleman JL	GAVI (published in 2014)	No
92	Global health partnerships in practice: taking stock of the GAVI Alliance's new investment in health systems strengthening.	/pubmed/19165763	Naimoli JF.	Int J Health Plann Manage. 2009 Jan-Mar;24(1):3-25. doi: 10.1002/hpm.969.	Int J Health Plann Manage. 2009	PubMed	citation	PMID:19165763	pubmed	19165763	create date:2009/01/24 | first author:Naimoli JF	GAVI + immunization coverage	No
75	Global Immunization Vision and Strategy (GIVS): a mid-term analysis of progress in 50 countries.	/pubmed/22411879	Kamara L, Lydon P, Bilous J, Vandelaer J, Eggers R, Gacic-Dobo M, Meaney W, Okwo-Bele JM.	Health Policy Plan. 2013 Jan;28(1):11-9. doi: 10.1093/heapol/czs020. Epub 2012 Mar 12.	Health Policy Plan. 2013	PubMed	citation	PMID:22411879	pubmed	22411879	create date:2012/03/14 | first author:Kamara L	GAVI + immunization coverage	No
41	Global rotavirus surveillance: determining the need and measuring the impact of rotavirus vaccines.	/pubmed/19817589	Widdowson MA, Steele D, Vojdani J, Wecker J, Parashar U.	J Infect Dis. 2009 Nov 1;200 Suppl 1:S1-8. doi: 10.1086/605061. Review.	J Infect Dis. 2009	PubMed	citation	PMID:19817589	pubmed	19817589	create date:2009/10/13 | first author:Widdowson MA	GAVI + access to vaccines	No
90	Global rotavirus surveillance: determining the need and measuring the impact of rotavirus vaccines.	/pubmed/19817589	Widdowson MA, Steele D, Vojdani J, Wecker J, Parashar U.	J Infect Dis. 2009 Nov 1;200 Suppl 1:S1-8. doi: 10.1086/605061. Review.	J Infect Dis. 2009	PubMed	citation	PMID:19817589	pubmed	19817589	create date:2009/10/13 | first author:Widdowson MA	GAVI + immunization coverage	N/A	D
85	Health and economic impact of rotavirus vaccination in GAVI-eligible countries.	/pubmed/20470426	Kim SY, Sweet S, Slichter D, Goldie SJ.	BMC Public Health. 2010 May 14;10:253. doi: 10.1186/1471-2458-10-253.	BMC Public Health. 2010	PubMed	citation	PMID:20470426 | PMCID:PMC2893091	pubmed	20470426	create date:2010/05/18 | first author:Kim SY	GAVI + immunization coverage	No
99	Health and economic outcomes of HPV 16,18 vaccination in 72 GAVI-eligible countries.	/pubmed/18550229	Goldie SJ, O'Shea M, Campos NG, Diaz M, Sweet S, Kim SY.	Vaccine. 2008 Jul 29;26(32):4080-93. doi: 10.1016/j.vaccine.2008.04.053. Epub 2008 May 15.	Vaccine. 2008	PubMed	citation	PMID:18550229	pubmed	18550229	create date:2008/06/14 | first author:Goldie SJ	GAVI + immunization coverage	No
63	Health economics of rubella: a systematic review to assess the value of rubella vaccination.	/pubmed/23627715	Babigumira JB, Morgan I, Levin A.	BMC Public Health. 2013 Apr 29;13:406. doi: 10.1186/1471-2458-13-406. Review.	BMC Public Health. 2013	PubMed	citation	PMID:23627715 | PMCID:PMC3643883	pubmed	23627715	create date:2013/05/01 | first author:Babigumira JB	GAVI + immunization coverage	No
69	Human papillomavirus vaccine introduction--the first five years.	/pubmed/23199957	Markowitz LE, Tsu V, Deeks SL, Cubie H, Wang SA, Vicari AS, Brotherton JM.	Vaccine. 2012 Nov 20;30 Suppl 5:F139-48. doi: 10.1016/j.vaccine.2012.05.039. Review. Erratum in: Vaccine. 2014 Feb 26;32(10):1225.	Vaccine. 2012	PubMed	citation	PMID:23199957	pubmed	23199957	create date:2012/12/05 | first author:Markowitz LE	GAVI + immunization coverage	Yes
11	Immunology and world health: key contributions from the global community.	/pubmed/23387415	Nossal GJ.	Ann N Y Acad Sci. 2013 Apr;1283:1-7. doi: 10.1111/nyas.12035. Epub 2013 Feb 6. Review.	Ann N Y Acad Sci. 2013	PubMed	citation	PMID:23387415	pubmed	23387415	create date:2013/02/08 | first author:Nossal GJ	GAVI + inequality	No
68	Implementation of human papillomavirus immunization in the developing world.	/pubmed/23199963	Kane MA, Serrano B, de SanjosÃ© S, Wittet S.	Vaccine. 2012 Nov 20;30 Suppl 5:F192-200. doi: 10.1016/j.vaccine.2012.06.075. Review.	Vaccine. 2012	PubMed	citation	PMID:23199963	pubmed	23199963	create date:2012/12/05 | first author:Kane MA	GAVI + immunization coverage	No
113	Improving access to vaccines through tiered pricing.	/pubmed/24636625	Berkley S.	Lancet. 2014 Jun 28;383(9936):2265-7. doi: 10.1016/S0140-6736(13)62424-1. Epub 2014 Mar 11. No abstract available.	Lancet. 2014	PubMed	citation	PMID:24636625	pubmed	24636625	create date:2014/03/19 | first author:Berkley S	GAVI (published in 2014)	Yes
94	Incremental system costs of introducing combined DTwP-hepatitis B-Hib vaccine into national immunization services in Ethiopia.	/pubmed/19146901	Griffiths UK, Korczak VS, Ayalew D, Yigzaw A.	Vaccine. 2009 Feb 25;27(9):1426-32. doi: 10.1016/j.vaccine.2008.12.037. Epub 2009 Jan 13.	Vaccine. 2009	PubMed	citation	PMID:19146901	pubmed	19146901	create date:2009/01/17 | first author:Griffiths UK	GAVI + immunization coverage	No
47	Innovative financing for health: what is truly innovative?	/pubmed/23102585	Atun R, Knaul FM, Akachi Y, Frenk J.	Lancet. 2012 Dec 8;380(9858):2044-9. doi: 10.1016/S0140-6736(12)61460-3. Epub 2012 Oct 24.	Lancet. 2012	PubMed	citation	PMID:23102585	pubmed	23102585	create date:2012/10/30 | first author:Atun R	GAVI + resource allocation	No
55	Key outcomes and addressing remaining challenges--perspectives from a final evaluation of the China GAVI project.	/pubmed/24331024	Yang W, Liang X, Cui F, Li L, Hadler SC, Hutin YJ, Kane M, Wang Y.	Vaccine. 2013 Dec 27;31 Suppl 9:J73-8. doi: 10.1016/j.vaccine.2012.09.060.	Vaccine. 2013	PubMed	citation	PMID:24331024	pubmed	24331024	create date:2013/12/18 | first author:Yang W	GAVI + immunization coverage	No
36	Making new vaccines affordable: a comparison of financing processes used to develop and deploy new meningococcal and pneumococcal conjugate vaccines.	/pubmed/21664678	Hargreaves JR, Greenwood B, Clift C, Goel A, Roemer-Mahler A, Smith R, Heymann DL.	Lancet. 2011 Nov 26;378(9806):1885-93. doi: 10.1016/S0140-6736(11)60687-9. Epub 2011 Jun 12. Review.	Lancet. 2011	PubMed	citation	PMID:21664678	pubmed	21664678	create date:2011/06/15 | first author:Hargreaves JR	GAVI + access to vaccines	No
103	Mass vaccination: when and why.	/pubmed/16989261	Heymann DL, Aylward RB.	Curr Top Microbiol Immunol. 2006;304:1-16. Review.	Curr Top Microbiol Immunol. 2006	PubMed	citation	PMID:16989261	pubmed	16989261	create date:2006/09/23 | first author:Heymann DL	GAVI + immunization coverage	No
97	Mathematical models of cervical cancer prevention in the Asia Pacific region.	/pubmed/18945411	Goldie SJ, Diaz M, Kim SY, Levin CE, Van Minh H, Kim JJ.	Vaccine. 2008 Aug 19;26 Suppl 12:M17-29. doi: 10.1016/j.vaccine.2008.06.018.	Vaccine. 2008	PubMed	citation	PMID:18945411	pubmed	18945411	create date:2008/11/01 | first author:Goldie SJ	GAVI + immunization coverage	No
1	Model-based impact and cost-effectiveness of cervical cancer prevention in sub-saharan Africa.	/pubmed/24331749	Kim JJ, Campos NG, O'Shea M, Diaz M, Mutyaba I.	Vaccine. 2013 Dec 29;31 Suppl 5:F60-72. doi: 10.1016/j.vaccine.2012.07.093.	Vaccine. 2013	PubMed	citation	PMID:24331749	pubmed	24331749	create date:2013/12/18 | first author:Kim JJ	GAVI + disparities	No
53	Model-based impact and cost-effectiveness of cervical cancer prevention in sub-Saharan Africa.	/pubmed/24331749	Kim JJ, Campos NG, O'Shea M, Diaz M, Mutyaba I.	Vaccine. 2013 Dec 29;31 Suppl 5:F60-72. doi: 10.1016/j.vaccine.2012.07.093.	Vaccine. 2013	PubMed	citation	PMID:24331749	pubmed	24331749	create date:2013/12/18 | first author:Kim JJ	GAVI + immunization coverage	N/A	D
52	Model-based impact and cost-effectiveness of cervical cancer prevention in the Extended Middle East and North Africa (EMENA).	/pubmed/24331822	Kim JJ, Sharma M, O'Shea M, Sweet S, Diaz M, Sancho-Garnier H, Seoud M.	Vaccine. 2013 Dec 30;31 Suppl 6:G65-77. doi: 10.1016/j.vaccine.2012.06.096.	Vaccine. 2013	PubMed	citation	PMID:24331822	pubmed	24331822	create date:2013/12/18 | first author:Kim JJ	GAVI + immunization coverage	No
22	New tendencies and strategies in international immunisation: GAVI and The Vaccine Fund.	/pubmed/12531322	Martin JF, Marshall J.	Vaccine. 2003 Jan 30;21(7-8):587-92.	Vaccine. 2003	PubMed	citation	PMID:12531322	pubmed	12531322	create date:2003/01/18 | first author:Martin JF	GAVI + inequality	Yes
26	New vaccine introduction in the East and Southern African sub-region of the WHO African region in the context of GIVS and MDGs.	/pubmed/22939018	Chauke-Moagi BE, Mumba M.	Vaccine. 2012 Sep 7;30 Suppl 3:C3-8. doi: 10.1016/j.vaccine.2012.05.086. Review.	Vaccine. 2012	PubMed	citation	PMID:22939018	pubmed	22939018	create date:2012/09/04 | first author:Chauke-Moagi BE	GAVI + access to funds	No
33	New vaccine introduction in the East and Southern African sub-region of the WHO African region in the context of GIVS and MDGs.	/pubmed/22939018	Chauke-Moagi BE, Mumba M.	Vaccine. 2012 Sep 7;30 Suppl 3:C3-8. doi: 10.1016/j.vaccine.2012.05.086. Review.	Vaccine. 2012	PubMed	citation	PMID:22939018	pubmed	22939018	create date:2012/09/04 | first author:Chauke-Moagi BE	GAVI + access to vaccines	N/A	D
70	New vaccine introduction in the East and Southern African sub-region of the WHO African region in the context of GIVS and MDGs.	/pubmed/22939018	Chauke-Moagi BE, Mumba M.	Vaccine. 2012 Sep 7;30 Suppl 3:C3-8. doi: 10.1016/j.vaccine.2012.05.086. Review.	Vaccine. 2012	PubMed	citation	PMID:22939018	pubmed	22939018	create date:2012/09/04 | first author:Chauke-Moagi BE	GAVI + immunization coverage	N/A	D
54	Origins, design and implementation of the China GAVI project.	/pubmed/24331025	Liang X, Cui F, Hadler S, Wang X, Luo H, Chen Y, Kane M, Shapiro C, Yang W, Wang Y.	Vaccine. 2013 Dec 27;31 Suppl 9:J8-14. doi: 10.1016/j.vaccine.2012.12.019.	Vaccine. 2013	PubMed	citation	PMID:24331025	pubmed	24331025	create date:2013/12/18 | first author:Liang X	GAVI + immunization coverage	Yes
112	Overcoming challenges to sustainable immunization financing: early experiences from GAVI graduating countries.	/pubmed/24510369	Saxenian H, Hecht R, Kaddar M, Schmitt S, Ryckman T, Cornejo S.	Health Policy Plan. 2014 Feb 8. [Epub ahead of print]	Health Policy Plan. 2014	PubMed	citation	PMID:24510369	pubmed	24510369	create date:2014/02/11 | first author:Saxenian H	GAVI (published in 2014)	No
71	Pentavalent vaccine: a major breakthrough in India's Universal Immunization Program.	/pubmed/22894968	Bairwa M, Pilania M, Rajput M, Khanna P, Kumar N, Nagar M, Chawla S.	Hum Vaccin Immunother. 2012 Sep;8(9):1314-6. doi: 10.4161/hv.20651. Epub 2012 Aug 16.	Hum Vaccin Immunother. 2012	PubMed	citation	PMID:22894968 | PMCID:PMC3579914	pubmed	22894968	create date:2012/08/17 | first author:Bairwa M	GAVI + immunization coverage	No
61	Perceptions of the usefulness of external support to immunization coverage in Chad: an analysis of the GAVI-Alliance cash-based support.	/pubmed/24106572	Ferrinho P, Dramé M, Tumusiime P.	Pan Afr Med J. 2013;15:44. doi: 10.11604/pamj.2013.15.44.2006.	Pan Afr Med J. 2013	PubMed	citation	PMID:24106572 | PMCID:PMC3786156	pubmed	24106572	create date:2013/10/10 | first author:Ferrinho P	GAVI + immunization coverage	No
65	Perceptions of the usefulness of external support to immunization coverage in Guinea-Bissau: a Delphi analysis of the GAVI-Alliance cash-based support.	/pubmed/23563818	Ferrinho P, Dramé M, Biai S, Lopes O, Sousa Jr Fd Jr, Van Lerberghe W.	Rev Soc Bras Med Trop. 2013 Jan-Feb;46(1):7-14.	Rev Soc Bras Med Trop. 2013	PubMed	citation	PMID:23563818	pubmed	23563818	create date:2013/04/09 | first author:Ferrinho P	GAVI + immunization coverage	No
62	Performance-based financing with GAVI health system strengthening funding in rural Cambodia: a brief assessment of the impact.	/pubmed/23735736	Matsuoka S, Obara H, Nagai M, Murakami H, Chan Lon R.	Health Policy Plan. 2013 Jun 3. [Epub ahead of print]	Health Policy Plan. 2013	PubMed	citation	PMID:23735736	pubmed	23735736	create date:2013/06/06 | first author:Matsuoka S	GAVI + immunization coverage	Yes
111	Performance-based financing with GAVI health system strengthening funding in rural Cambodia: a brief assessment of the impact.	/pubmed/23735736	Matsuoka S, Obara H, Nagai M, Murakami H, Chan Lon R.	Health Policy Plan. 2014 Jul;29(4):456-65. doi: 10.1093/heapol/czt030. Epub 2013 Jun 3.	Health Policy Plan. 2014	PubMed	citation	PMID:23735736	pubmed	23735736	create date:2013/06/06 | first author:Matsuoka S	GAVI (published in 2014)	N/A	D
76	Pre-vaccination nasopharyngeal pneumococcal carriage in a Nigerian population: epidemiology and population biology.	/pubmed/22291984	Adetifa IM, Antonio M, Okoromah CA, Ebruke C, Inem V, Nsekpong D, Bojang A, Adegbola RA.	PLoS One. 2012;7(1):e30548. doi: 10.1371/journal.pone.0030548. Epub 2012 Jan 24.	PLoS One. 2012	PubMed	citation	PMID:22291984 | PMCID:PMC3265474	pubmed	22291984	create date:2012/02/01 | first author:Adetifa IM	GAVI + immunization coverage	No
8	Preventing hepatitis B though universal vaccination: reduction of inequalities through the GAVI China project.	/pubmed/24331017	Cui F, Liang X, Gong X, Chen Y, Wang F, Zheng H, Wu Z, Miao N, Hadler SC, Hutin YJ, Luo H, Yang W.	Vaccine. 2013 Dec 27;31 Suppl 9:J29-35. doi: 10.1016/j.vaccine.2012.07.048.	Vaccine. 2013	PubMed	citation	PMID:24331017	pubmed	24331017	create date:2013/12/18 | first author:Cui F	GAVI + inequity	Yes
58	Preventing hepatitis B though universal vaccination: reduction of inequalities through the GAVI China project.	/pubmed/24331017	Cui F, Liang X, Gong X, Chen Y, Wang F, Zheng H, Wu Z, Miao N, Hadler SC, Hutin YJ, Luo H, Yang W.	Vaccine. 2013 Dec 27;31 Suppl 9:J29-35. doi: 10.1016/j.vaccine.2012.07.048.	Vaccine. 2013	PubMed	citation	PMID:24331017	pubmed	24331017	create date:2013/12/18 | first author:Cui F	GAVI + immunization coverage	N/A	D
100	Progress in hepatitis B prevention through universal infant vaccination--China, 1997-2006.	/pubmed/17495790	Centers for Disease Control and Prevention (CDC).	MMWR Morb Mortal Wkly Rep. 2007 May 11;56(18):441-5.	MMWR Morb Mortal Wkly Rep. 2007	PubMed	citation	PMID:17495790	pubmed	17495790	create date:2007/05/15 | first author:Centers for Disease Control and Prevention (CDC)	GAVI + immunization coverage	No
82	Projected impact and cost-effectiveness of a rotavirus vaccination program in India, 2008.	/pubmed/21288839	Esposito DH, Tate JE, Kang G, Parashar UD.	Clin Infect Dis. 2011 Jan 15;52(2):171-7. doi: 10.1093/cid/ciq094.	Clin Infect Dis. 2011	PubMed	citation	PMID:21288839	pubmed	21288839	create date:2011/02/04 | first author:Esposito DH	GAVI + immunization coverage	No
50	Shifts in global immunisation goals (1984-2004): unfinished agendas and mixed results.	/pubmed/15522490	Hardon A, Blume S.	Soc Sci Med. 2005 Jan;60(2):345-56.	Soc Sci Med. 2005	PubMed	citation	PMID:15522490	pubmed	15522490	create date:2004/11/04 | first author:Hardon A	GAVI + resource allocation	Yes
106	Shifts in global immunisation goals (1984-2004): unfinished agendas and mixed results.	/pubmed/15522490	Hardon A, Blume S.	Soc Sci Med. 2005 Jan;60(2):345-56.	Soc Sci Med. 2005	PubMed	citation	PMID:15522490	pubmed	15522490	create date:2004/11/04 | first author:Hardon A	GAVI + immunization coverage	N/A	D
32	Sustainability of National Immunization Programme (NIP) performance and financing following Global Alliance for Vaccines and Immunization (GAVI) support to the Democratic Republic of the Congo (DRC).	/pubmed/23462529	Le Gargasson JB, Breugelmans JG, Mibulumukini B, Da Silva A, Colombini A.	Vaccine. 2013 Apr 8;31(15):1886-91. doi: 10.1016/j.vaccine.2013.02.024. Epub 2013 Feb 24.	Vaccine. 2013	PubMed	citation	PMID:23462529	pubmed	23462529	create date:2013/03/07 | first author:Le Gargasson JB	GAVI + access to vaccines	No
66	Sustainability of National Immunization Programme (NIP) performance and financing following Global Alliance for Vaccines and Immunization (GAVI) support to the Democratic Republic of the Congo (DRC).	/pubmed/23462529	Le Gargasson JB, Breugelmans JG, Mibulumukini B, Da Silva A, Colombini A.	Vaccine. 2013 Apr 8;31(15):1886-91. doi: 10.1016/j.vaccine.2013.02.024. Epub 2013 Feb 24.	Vaccine. 2013	PubMed	citation	PMID:23462529	pubmed	23462529	create date:2013/03/07 | first author:Le Gargasson JB	GAVI + immunization coverage	N/A	D
38	Sustaining GAVI-supported vaccine introductions in resource-poor countries.	/pubmed/21354249	Zuber PL, El-Ziq I, Kaddar M, Ottosen AE, Rosenbaum K, Shirey M, Kamara L, Duclos P.	Vaccine. 2011 Apr 12;29(17):3149-54. doi: 10.1016/j.vaccine.2011.02.042. Epub 2011 Feb 24.	Vaccine. 2011	PubMed	citation	PMID:21354249	pubmed	21354249	create date:2011/03/01 | first author:Zuber PL	GAVI + access to vaccines	No
23	The announcement by the GAVI Alliance Board to support human papillomavirus (HPV) vaccines in the world's poorest countries.	/pubmed/23510773	[No authors listed]	Vaccine. 2012 Nov 20;30 Suppl 4:xii. doi: 10.1016/S0264-410X(12)01440-5. No abstract available.	Vaccine. 2012	PubMed	citation	PMID:23510773	pubmed	23510773	create date:2013/03/27	GAVI + inequality	No
17	The Bill & Melinda Gates Foundation's grant-making programme for global health.	/pubmed/19427959	McCoy D, Kembhavi G, Patel J, Luintel A.	Lancet. 2009 May 9;373(9675):1645-53. doi: 10.1016/S0140-6736(09)60571-7. Review.	Lancet. 2009	PubMed	citation	PMID:19427959	pubmed	19427959	create date:2009/05/12 | first author:McCoy D	GAVI + inequality	No
78	The cost-effectiveness of rotavirus vaccination in Armenia.	/pubmed/21945959	Jit M, Yuzbashyan R, Sahakyan G, Avagyan T, Mosina L.	Vaccine. 2011 Nov 8;29(48):9104-11. doi: 10.1016/j.vaccine.2011.08.127. Epub 2011 Sep 22.	Vaccine. 2011	PubMed	citation	PMID:21945959	pubmed	21945959	create date:2011/09/29 | first author:Jit M	GAVI + immunization coverage	No
20	The costs of scaling up vaccination in the world's poorest countries.	/pubmed/16522576	Bishai D, McQuestion M, Chaudhry R, Wigton A.	Health Aff (Millwood). 2006 Mar-Apr;25(2):348-56.	Health Aff (Millwood). 2006	PubMed	citation	PMID:16522576	pubmed	16522576	create date:2006/03/09 | first author:Bishai D	GAVI + inequality	No
104	The costs of scaling up vaccination in the world's poorest countries.	/pubmed/16522576	Bishai D, McQuestion M, Chaudhry R, Wigton A.	Health Aff (Millwood). 2006 Mar-Apr;25(2):348-56.	Health Aff (Millwood). 2006	PubMed	citation	PMID:16522576	pubmed	16522576	create date:2006/03/09 | first author:Bishai D	GAVI + immunization coverage	N/A	D
64	The estimated mortality impact of vaccinations forecast to be administered during 2011-2020 in 73 countries supported by the GAVI Alliance.	/pubmed/23598494	Lee LA, Franzel L, Atwell J, Datta SD, Friberg IK, Goldie SJ, Reef SE, Schwalbe N, Simons E, Strebel PM, Sweet S, Suraratdecha C, Tam Y, Vynnycky E, Walker N, Walker DG, Hansen PM.	Vaccine. 2013 Apr 18;31 Suppl 2:B61-72. doi: 10.1016/j.vaccine.2012.11.035. Review.	Vaccine. 2013	PubMed	citation	PMID:23598494	pubmed	23598494	create date:2013/04/26 | first author:Lee LA	GAVI + immunization coverage	No
120	The GAVI Alliance and the 'Gates approach' to health system strengthening.	/pubmed/25156323	Storeng KT.	Glob Public Health. 2014;9(8):865-79. doi: 10.1080/17441692.2014.940362. Epub 2014 Aug 26.	Glob Public Health. 2014	PubMed	citation	PMID:25156323 | PMCID:PMC4166931	pubmed	25156323	create date:2014/08/27 | first author:Storeng KT	GAVI (published in 2014)	No	D
21	The Global Alliance for Vaccines and Immunization: is it a new model for effective public-private cooperation in international public health?	/pubmed/15514228	Muraskin W.	Am J Public Health. 2004 Nov;94(11):1922-5.	Am J Public Health. 2004	PubMed	citation	PMID:15514228 | PMCID:PMC1448560	pubmed	15514228	create date:2004/10/30 | first author:Muraskin W	GAVI + inequality	No
56	The impact of hepatitis B vaccine in China and in the China GAVI Project.	/pubmed/24331023	Hadler SC, Fuqiang C, Averhoff F, Taylor T, Fuzhen W, Li L, Xiaofeng L, Weizhong Y.	Vaccine. 2013 Dec 27;31 Suppl 9:J66-72. doi: 10.1016/j.vaccine.2013.03.043.	Vaccine. 2013	PubMed	citation	PMID:24331023	pubmed	24331023	create date:2013/12/18 | first author:Hadler SC	GAVI + immunization coverage	No
4	The inception, achievements, and implications of the China GAVI Alliance Project on Hepatitis B Immunization.	/pubmed/24331015	Kane MA, Hadler SC, Lee L, Shapiro CN, Cui F, Wang X, Kumar R.	Vaccine. 2013 Dec 27;31 Suppl 9:J15-20. doi: 10.1016/j.vaccine.2013.03.045.	Vaccine. 2013	PubMed	citation	PMID:24331015	pubmed	24331015	create date:2013/12/18 | first author:Kane MA	GAVI + equity	Yes
59	The inception, achievements, and implications of the China GAVI Alliance Project on Hepatitis B Immunization.	/pubmed/24331015	Kane MA, Hadler SC, Lee L, Shapiro CN, Cui F, Wang X, Kumar R.	Vaccine. 2013 Dec 27;31 Suppl 9:J15-20. doi: 10.1016/j.vaccine.2013.03.045.	Vaccine. 2013	PubMed	citation	PMID:24331015	pubmed	24331015	create date:2013/12/18 | first author:Kane MA	GAVI + immunization coverage	N/A	D
48	The response to flexibility: country intervention choices in the first four rounds of the GAVI Health Systems Strengthening applications.	/pubmed/20123939	Goeman L, Galichet B, Porignon DG, Hill PS, Hammami N, Essengue Elouma MS, Kadama PY, Van Lerberghe W.	Health Policy Plan. 2010 Jul;25(4):292-9. doi: 10.1093/heapol/czq002. Epub 2010 Feb 1.	Health Policy Plan. 2010	PubMed	citation	PMID:20123939	pubmed	20123939	create date:2010/02/04 | first author:Goeman L	GAVI + resource allocation	Yes
86	The response to flexibility: country intervention choices in the first four rounds of the GAVI Health Systems Strengthening applications.	/pubmed/20123939	Goeman L, Galichet B, Porignon DG, Hill PS, Hammami N, Essengue Elouma MS, Kadama PY, Van Lerberghe W.	Health Policy Plan. 2010 Jul;25(4):292-9. doi: 10.1093/heapol/czq002. Epub 2010 Feb 1.	Health Policy Plan. 2010	PubMed	citation	PMID:20123939	pubmed	20123939	create date:2010/02/04 | first author:Goeman L	GAVI + immunization coverage	N/A	D
67	The state of immunization 2013: we are the world.	/pubmed/23444588	Schuchat A.	S D Med. 2013;Spec no:27-32. Review.	S D Med. 2013	PubMed	citation	PMID:23444588	pubmed	23444588	create date:2013/03/01 | first author:Schuchat A	GAVI + immunization coverage	No
19	Tore Godal: pragmatic opportunist championing global public health.	/pubmed/16809067	Crump A.	Trends Parasitol. 2006 Aug;22(8):378-84. Epub 2006 Jun 30.	Trends Parasitol. 2006	PubMed	citation	PMID:16809067	pubmed	16809067	create date:2006/07/01 | first author:Crump A	GAVI + inequality	No
96	Tracking progress towards universal childhood immunisation and the impact of global initiatives: a systematic analysis of three-dose diphtheria, tetanus, and pertussis immunisation coverage.	/pubmed/19070738	Lim SS, Stein DB, Charrow A, Murray CJ.	Lancet. 2008 Dec 13;372(9655):2031-46. doi: 10.1016/S0140-6736(08)61869-3.	Lancet. 2008	PubMed	citation	PMID:19070738	pubmed	19070738	create date:2008/12/17 | first author:Lim SS	GAVI + immunization coverage	Yes
77	Vaccine adjuvant properties of probiotic bacteria.	/pubmed/22204769	Licciardi PV, Tang ML.	Discov Med. 2011 Dec;12(67):525-33. Review.	Discov Med. 2011	PubMed	citation	PMID:22204769	pubmed	22204769	create date:2011/12/30 | first author:Licciardi PV	GAVI + immunization coverage	No
95	Vaccine coverage and the GAVI Alliance Immunization Services Support initiative.	/pubmed/19108881	Lob-Levyt J.	Lancet. 2009 Jan 17;373(9659):209. doi: 10.1016/S0140-6736(08)61894-2. Epub 2008 Dec 26. No abstract available.	Lancet. 2009	PubMed	citation	PMID:19108881	pubmed	19108881	create date:2008/12/26 | first author:Lob-Levyt J	GAVI + immunization coverage	Yes
39	Vaccine-preventable Diseases.	/pubmed/21250343	Brenzel L, Wolfson LJ, Fox-Rushby J, Miller M, Halsey NA.	In: Jamison DT, Breman JG, Measham AR, Alleyne G, Claeson M, Evans DB, Jha P, Mills A, Musgrove P, editors. Disease Control Priorities in Developing Countries. 2nd edition. Washington (DC): World Bank; 2006. Chapter 20.	Disease Control Priorities in Developing Countries. 2006	PubMed	citation	PMID:21250343	pubmed	21250343	create date:2011/01/21 | first author:Brenzel L	GAVI + access to vaccines	No
119	Vaccines against poverty.	/pubmed/25136089	MacLennan CA, Saul A.	Proc Natl Acad Sci U S A. 2014 Aug 26;111(34):12307-12. doi: 10.1073/pnas.1400473111. Epub 2014 Aug 18.	Proc Natl Acad Sci U S A. 2014	PubMed	citation	PMID:25136089 | PMCID:PMC4151718	pubmed	25136089	create date:2014/08/20 | first author:MacLennan CA	GAVI (published in 2014)	No
7	Vaccines--a wonderful tool for equity in health.	/pubmed/11257333	Jimenez J.	Vaccine. 2001 Mar 21;19(17-19):2201-5.	Vaccine. 2001	PubMed	citation	PMID:11257333	pubmed	11257333	create date:2001/03/21 | first author:Jimenez J	GAVI + equity	Yes
10	Vaccines--a wonderful tool for equity in health.	/pubmed/11257333	Jimenez J.	Vaccine. 2001 Mar 21;19(17-19):2201-5.	Vaccine. 2001	PubMed	citation	PMID:11257333	pubmed	11257333	create date:2001/03/21 | first author:Jimenez J	GAVI + inequity	N/A	D
110	Vaccines--a wonderful tool for equity in health.	/pubmed/11257333	Jimenez J.	Vaccine. 2001 Mar 21;19(17-19):2201-5.	Vaccine. 2001	PubMed	citation	PMID:11257333	pubmed	11257333	create date:2001/03/21 | first author:Jimenez J	GAVI + immunization coverage	N/A	D
30	WHO expectation and industry goals.	/pubmed/11166883	Vandersmissen W.	Vaccine. 2001 Feb 8;19(13-14):1611-5.	Vaccine. 2001	PubMed	citation	PMID:11166883	pubmed	11166883	create date:2001/02/13 | first author:Vandersmissen W	GAVI + access to funds	Yes
46	WHO expectation and industry goals.	/pubmed/11166883	Vandersmissen W.	Vaccine. 2001 Feb 8;19(13-14):1611-5.	Vaccine. 2001	PubMed	citation	PMID:11166883	pubmed	11166883	create date:2001/02/13 | first author:Vandersmissen W	GAVI + access to vaccines	N/A	D
51	Yellow fever in Africa: public health impact and prospects for control in the 21st century.	/pubmed/12152484	Tomori O.	Biomedica. 2002 Jun;22(2):178-210. Review. English, Spanish.	Biomedica. 2002	PubMed	citation	PMID:12152484	pubmed	12152484	create date:2002/08/03 | first author:Tomori O	GAVI + resource allocation	No
108	Yellow fever in Africa: public health impact and prospects for control in the 21st century.	/pubmed/12152484	Tomori O.	Biomedica. 2002 Jun;22(2):178-210. Review. English, Spanish.	Biomedica. 2002	PubMed	citation	PMID:12152484	pubmed	12152484	create date:2002/08/03 | first author:Tomori O	GAVI + immunization coverage	N/A	D
					Used in Lit Review exc. duplicates							YES	23
					Not used in lit review							NO	70
					Duplicates								27
					Remaining papers retrieved for detailed evaluation after removal of duplicates								93
					Papers subsequently excluded following detailed review	#VALUE!							70
					Total papers initially identied								120

## Sheet: Google Scholar short list
Number	Reference	Included in Lit Review	Duplicate
1	Hinman, A. R. (2004). Immunization, equity, and human rights. American journal of preventive medicine, 26(1), 84-88.	No	No
2	Pollack, A. E., Balkin, M., Edouard, L., Cutts, F., & Broutet, N. (2007). Ensuring access to HPV vaccines through integrated services: a reproductive health perspective. Bulletin of the World Health Organization, 85(1), 57-63.	No	No
3	Erdman, J. N. (2009). Human rights in health equity: cervical cancer and HPV vaccines. Am. JL & Med., 35, 365.	No	No
4	Goldie, S. J., O'Shea, M., Campos, N. G., Diaz, M., Sweet, S., & Kim, S. Y. (2008). Health and economic outcomes of HPV 16, 18 vaccination in 72 GAVI-eligible countries. Vaccine, 26(32), 4080-4093.	No	Yes
5	Martin, J. F., & Marshall, J. (2003). New tendencies and strategies in international immunisation: GAVI and The Vaccine Fund. Vaccine, 21(7), 587-592.	N/A	Yes
6	Chowdhury, A. M. R., Bhuiya, A., Mahmud, S., Salam, A. A., & Karim, F. (2003). Immunization divide: Who do get vaccinated in Bangladesh?. Journal of Health, Population and Nutrition, 193-204.	No	No
7	England, S., Kaddar, M., Nigam, A., & Pinto, M. (2001). Practice and policies on user fees for immunization in developing countries. Department of Vaccines and Biologicals, World Health Organization, Geneva, 10-11. Online: http://whqlibdoc.who.int/Hq/2001/WHO_V&B_01.07.pdf	No	No
8	GAVI Financing Task Force . "Immunization Financing Options." (2000). Online: http://www.who.int/immunization/programmes_systems/financing/analyses/00_briefcase_En.pdf	Yes	No
9	Maurice, J. M., & Davey, S. (2009). State of the World's Vaccines and Immunization. World Health Organization.	No	No
10	Bhutta, Z. A., & Reddy, K. S. (2012). Achieving equity in global health: so near and yet so far. JAMA, 307(19), 2035-2036.	No	No
11	ICF International. "Evaluation of GAVI Gender Policy-- Final Report". ICF Macro Inc., Geneva, 2013.	Yes	No
12	Affolder, R., Zaffran, M., & Lob-Levyt, J. (2009). Global Immunization Challenge: Progress and Opportunities. In Maternal and Child Health (pp. 417-433). Springer US.	Yes	No
13	Milstien, J. B., Batson, A., & Wertheimer, A. I. (2005). Vaccines and Drugs: Characteristics of Their Use to Meet Public Health Goals. Online: http://siteresources.worldbank.org/HEALTHNUTRITIONANDPOPULATION/Resources/281627-1095698140167/MilstienVaccinesDrugsFinal.pdf (2005)	No	No
14	Starling, M., Brugha, R., Walt, G., Heaton, A., & Keith, R. (2002). New products into old systems: the Global Alliance for Vaccines and Immunization (GAVI) from a country perspective. London: Save the Children.	Yes	No
15	Muraskin, William. "The global alliance for vaccines and immunization: Is it a new model for effective public–private cooperation in international public health?." American Journal of Public Health 94.11 (2004): 1922.	No	No
16	Mulholland, Kim. "Childhood pneumonia mortality—a permanent global emergency." The Lancet 370.9583 (2007): 285-289.	No	No
17	Levine, Myron M., and Roy Robins-Browne. "Vaccines, global health and social equity." Immunology and cell biology 87.4 (2009): 274-278.	Yes	No
18	Tsu, Vivien D., and Carol E. Levin. "Making the case for cervical cancer prevention: what about equity?." Reproductive health matters 16.32 (2008): 104-112.	No	No
19	Ryman, Tove K., Vance Dietz, and K. Lisa Cairns. "Too little but not too late: results of a literature review to improve routine immunization programs in developing countries." BMC Health Services Research 8.1 (2008): 134.	No	No
20	Smith, Jon, Marc Lipsitch, and Jeffrey W. Almond. "Vaccine production, distribution, access, and uptake." The Lancet 378.9789 (2011): 428-438.	No	No
21	Moïsi, Jennifer C., et al. "Spatial and socio-demographic predictors of time-to-immunization in a rural area in Kenya: Is equity attainable?." Vaccine 28.35 (2010): 5725-5730.	No	No
22	Webster, Jayne, et al. "Which delivery systems reach the poor? A review of equity of coverage of ever-treated nets, never-treated nets, and immunisation to reduce child mortality in Africa." The Lancet infectious diseases 5.11 (2005): 709-717.	No	No
23	Kane, Mark A., and Alan Brooks. "New immunization initiatives and progress toward the global control of hepatitis B." Current opinion in infectious diseases 15.5 (2002): 465-469.	Yes	No
24	Duclos, Philippe, et al. "Global immunization: status, progress, challenges and future." BMC International Health and Human Rights 9.Suppl 1 (2009): S2.	No	No
25	Zuber, Patrick LF, et al. "Sustaining GAVI-supported vaccine introductions in resource-poor countries." Vaccine 29.17 (2011): 3149-3154.	No	No
27	Chee, Grace, et al. "Why differentiating between health system support and health system strengthening is needed." The International journal of health planning and management 28.1 (2013): 85-94.	No	No
28	Kamara, Lidija, et al. "Strategies for financial sustainability of immunization programs: a review of the strategies from 50 national immunization program financial sustainability plans." Vaccine 26.51 (2008): 6717-6726.	Yes	No
29	Tin, Nilar, et al. "An approach to health system strengthening in the Union of Myanmar." Health policy 95.2 (2010): 95-102.	N/A	Yes
30	Hardon, Anita. "Immunisation for all." HAI Europe 6.1 (2001).	Yes	No
31	Banati, Prerna, and Jean-Paul Moatti. "The positive contributions of global health initiatives." Bulletin of the World Health Organization 86.11 (2008): 820-820.	No	No
32	Moon, Suerie, et al. "A ‘win-win solution?’: A critical analysis of tiered pricing to improve access to medicines in developing countries." Online] Globalization and Health 7 (2011): 39.	Yes	No
33	Rheingans, Richard, Deborah Atherly, and John Anderson. "Distributional impact of rotavirus vaccination in 25 GAVI countries: estimating disparities in benefits and cost-effectiveness." Vaccine 30 (2012): A15-A23.	N/A	Yes
34	Yamey, Gavin. "Global vaccine initiative creates inequity, analysis concludes." BMJ: British Medical Journal 322.7289 (2001): 754.	No	No
35	Hardon, Anita, and Stuart Blume. "Shifts in global immunisation goals (1984–2004): unfinished agendas and mixed results." Social science & medicine 60.2 (2005): 345-356.	N/A	Yes
36	Jimenez, Jorge. "Vaccines—a wonderful tool for equity in health." Vaccine 19.17 (2001): 2201-2205.	N/A	Yes
37	Soeung, Sann Chan, et al. "From reaching every district to reaching every community: analysis and response to the challenge of equity in immunization in Cambodia." Health policy and planning 28.5 (2013): 526-535.	No	No
38	Haddad, Slim, et al. "System-level determinants of immunization coverage disparities among health districts in Burkina Faso: a multiple case study." BMC international health and human rights 9.Suppl 1 (2009): S15.	No	No
39	Brugha, Ruairí, Mary Starling, and Gill Walt. "GAVI, the first steps: lessons for the Global Fund." The Lancet 359.9304 (2002): 435-438.	Yes	No
40	Chinedu, Agbakwuru, and Joanne Beswick. "A Comparison of The Global Fund and the GAVI Alliance with Emphasis on Health System Strengthening." Waltham, MA (2009).	No	No
41	Atherly, Deborah E., et al. "Projected health and economic impact of rotavirus vaccination in GAVI-eligible countries: 2011–2030." Vaccine 30 (2012): A7-A14.	No	No
42	Shebaya, Sirine, et al. "Alternatives to national average income data as eligibility criteria for international subsidies: a social justice perspective." Developing world bioethics 10.3 (2010): 141-149.	Yes	No
43	Mulholland, E. K., et al. "Equity and child-survival strategies." Bulletin of the World Health Organization 86.5 (2008): 399-407.	No	No
44	Goldie, Sue J., et al. "Benefits, cost requirements and cost-effectiveness of the HPV16, 18 vaccine for cervical cancer prevention in developing countries: policy implications." Reproductive health matters 16.32 (2008): 86-96.	No	No
45	Ferrinho, Paulo, et al. "Perceptions of the usefulness of external support to immunization coverage in Guinea-Bissau: a Delphi analysis of the GAVI-Alliance cash-based support." Revista da Sociedade Brasileira de Medicina Tropical 46.1 (2013): 07-14.	No	No
46	Jarrett, S. Equity in the Delivery of Vaccines and Vaccination i n Developing Countries. Linking Science to Society, 171.	No	No
47	Brearley, Lara, et al. "Applying an equity lens in the Decade of Vaccines." Vaccine 31 (2013): B103-B107.	No	No
48	Cui, Fuqiang, et al. "Preventing hepatitis B though universal vaccination: Reduction of inequalities through the GAVI China project." Vaccine 31 (2013): J29-J35.	N/A	Yes
49	Hyde, Terri B., et al. "The impact of new vaccine introduction on immunization and health systems: a review of the published literature." Vaccine 30.45 (2012): 6347-6358.	Yes	No
50	Matsuoka, Sadatoshi, et al. "Performance-based financing with GAVI health system strengthening funding in rural Cambodia: a brief assessment of the impact." Health policy and planning (2013): czt030.	N/A	Yes
51	Glassman, Amanda, Denizhan Duran, and Andy Sumner. "Global Health and the New Bottom Billion: What do Shifts in Global Poverty and Disease Burden Mean for Donor Agencies?." Global Policy 4.1 (2013): 1-14.	Yes	No
52	Ashton, N. (2011). Gates, GAVI and Giving: Philanthropic Foundations, Public-Private Partnerships and the Governing of Government. Available online at: https://dalspace.library.dal.ca/bitstream/handle/10222/13493/Ashton%2c%20Nathan%2c%20MA%2c%20IDS%2c%20April%202011.pdf?sequence=1	No	No
53	Mahoney, R. T., Krattiger, A., Clemens, J. D., & Curtiss III, R. (2007). The introduction of new vaccines into developing countries: IV: Global Access Strategies. Vaccine, 25(20), 4003-4011.	No	No
54	Tangcharoensathien, V., & Patcharanarumol, W. (2010). Commentary: Global health initiatives: opportunities or challenges?. Health policy and planning, 25(2), 101-103.	No	No
55	Jones, N., Holmes, R., & Espey, J. (2010). Progressing Gender Equality Post‐2015: Harnessing the Multiplier Effects of Existing Achievements. IDS Bulletin, 41(1), 113-122.	No	No
56	Warren, A. E., Wyss, K., Shakarishvili, G., Atun, R., & de Savigny, D. (2013). Global health initiative investments and health systems strengthening: a content analysis of global fund investments. Globalisation Health, 9(1), 30.	No	No
57	Lane, C., & Glassman, A. (2007). Bigger and better? Scaling up and innovation in health aid. Health Affairs, 26(4), 935-948.	No	No
58	Pande, R. P., & Yazbeck, A. S. (2003). What's in a country average? Wealth, gender, and regional inequalities in immunization in India. Social Science & Medicine, 57(11), 2075-2088.	No	No
59	Jones, Nicola, Cora Walsh, and Kent Buse. "Gender and Immunisation: Abridged Report." (2008).	Yes	No
60	Lieu, Tracy A., Thomas G. McGuire, and Alan R. Hinman. "Overcoming economic barriers to the optimal use of vaccines." Health Affairs 24.3 (2005): 666-679.	No	No
61	Steinglass, R. (2013). Routine immunization: an essential but wobbly platform. Global Health: Science and Practice, 1(3), 295-301.	No	No
62	Jayakrishnan, T. (2013). National Vaccine Policy: ethical equity issues. Indian journal of medical ethics, 10(3), 183-90.	No	No
63	Nishtar, S. (2004). Public–private'partnerships' in health–a global call to action. Health Research Policy and Systems, 2(1), 5.	No	No
64	Gómez, E. J., & Atun, R. (2013). Emergence of multilateral proto-institutions in global health and new approaches to governance: analysis using path dependency and institutional theory. Globalization and health, 9(1), 18.	No	No
65	Hammonds, R., Ooms, G., & Vandenhole, W. (2012). Under the (legal) radar screen: global health initiatives and international human rights obligations. BMC international health and human rights, 12(1), 31.	No	No
66	Obaro, S. K., & Palmer, A. (2003). Vaccines for children: policies, politics and poverty. Vaccine, 21(13), 1423-1431.	No	No
67	Heaton, Annie and Keith, Regina. (2002). A Long Way to Go: A critique of GAVI’s initial impact. Save the Children UK. Available online: http://www.savethechildren.org.uk/sites/default/files/docs/A_long_way_to_go_1.pdf	Yes	No
68	Trostle, R. M., & Shen, A. K. (2014). Three decades of USAID investments in immunization through the child survival revolution. Emerging Microbes & Infections, 3(2), e13.	No	No
69	McNeill, D., & Sandberg, K. I. (2014). Trust in Global Health Governance: The GAVI Experience. Global Governance: A Review of Multilateralism and International Organizations, 20(2), 325-343.	No	No
70	Shen, A. K., Farrell, M. M., Vandenbroucke, M. F., Fox, E., & Pablos-Mendez, A. (2014). Applying lessons learned from the USAID family planning graduation experience to the GAVI graduation process. Health policy and planning, czu045.	No	Yes
71	Storeng, K. T. (2014). The GAVI Alliance and the ‘Gates approach’to health system strengthening. Global public health, 9(8), 865-879.	Yes	Yes
72	Bärnighausen, T., Berkley, S., Bhutta, Z. A., Bishai, D. M., Black, M. M., Bloom, D. E., ... & Walker, D. (2014). Reassessing the value of vaccines. The Lancet Global Health, 2(5), e251-e252.	Yes	No
73	Ottersen, T., Kamath, A., Moon, S., & Røttingen, J. A. (2014). Development Assistance for Health: Quantitative Allocation Criteria and Contribution Norms. Centre on Global Health Security Working Group Papers, London: Chatham House.	No	No
74	Burchett, H.E.D et al. (2014) The impact of introducing new vaccines on the health system:Case studies from six low- and middle-income countries. Vaccine 32 (X), 6505–6512	No	No
75	A. Levin, D. Pyle, O. Dia, M. Rock, R. Callahan. “Evaluation of GAVI’s Injection Safety Support”. JSI R&T, Arlington, VA, USA, 2008.	Yes	No
	Used in Lit Review exc. duplicates	18
	Total duplicates to PubMed searches	10
	Duplicates to PubMed searches used in lit review	7
	Not used in lit review	56
	Screen out before review	1957
	Remaining papers retrieved for detailed evaluation after removal of duplicates	74
	Papers subsequently excluded following detailed review	56
	Total papers initially identied	2031

## Sheet: GAVI papers+reports
Type of document	Year	Month	Document	Included in lit review	From PubMed	From Google Scholar	From Both
GAVI Committee paper	2014	March	P. Hansen, A. Bchir and L. Stormont, " GAVI Alliance Evaluation Workplan 2015, (Document 4 from the Evaluation Advisory Committee (EAC) Meeting, 26-27 March 2014)" GAVI Alliance, Geneva, 2014.	Yes
Peer-reviewed paper from other sources	1998	N/A	A. Batson, "Sustainable introduction of affordable new vaccines: the targeting strategy," Vaccine, vol. 16, pp. S93-S98, 1998.	Yes
Peer-reviewed paper from other sources	2005	N/A	A. Batson, "The Problem And Promise Of vaccine Markets In Developing Countries," Health Affairs, vol. 24, no. 3, pp. 690-693, 2005.	Yes
GAVI Board paper	2012	December	A. d. Chaisemartin, B. Greene, C. Goldstein, C. Hugo, N. Schwalbe, T. Dutson and U. Herzer, "2013-2014 Business plan and budget (Board paper for the GAVI Alliance Board Meeting, 4-5 December 2012)," GAVI Alliance, Geneva, 2012.	Yes
Peer-reviewed paper from literature searches	2005	N/A	A. Hardon and S. Blume, "Shifts in global immunization goals (1984-2004): Unfinished agendas and mixed results," Social Science & Medicine, vol. 60, pp. 345-356, 2005.	Yes	PubMed	Google Scholar	Both
Peer-reviewed paper from other sources	2010	N/A	A. Hilber, X. Bosch-Capblanch, C. Schindler, L. Beck, F. Sécula, O. McKenzie, S. Gari, C. Stuckli and S. Merten, "Gender and Immunisation: Report to SAGE, November 2010," WHO, Geneva, 2010.	Yes
Peer-reviewed paper from other sources	2014	N/A	A. Levin, S.A. Wang, C. Levin, V. Tsu, R. Hutubessy, “Costs of Introducing and Delivering HPV Vaccines in Low and Lower Middle Income Countries: Inputs for GAVI Policy on Introduction Grant Support to Countries,” PLoS One, vol. 9, no. 6, 2014.	Yes
GAVI Board paper	2012	June	A. Nguyen and E. Furrer, " Vaccine introduction grants and operational support for campaigns (Board paper to the GAVI Alliance Board, 12-13 June 2012)," GAVI Alliance, Geneva, 2012.	Yes
GAVI Board paper	2011	November	A. Nguyen and E. Furrer, "Review of Eligibility Threshold (Board paper to the GAVI Alliance Board, 16-17 November 2011)," GAVI Alliance, Geneva, 2011.	Yes
GAVI Board paper	2012	December	A. Nguyen, A.-C. Matterson and P. Kelly, "GAVI and fragile states: a country by country approach (Board paper for the GAVI Alliance Board Meeting, 4-5 December 2012)," GAVI Alliance, Geneva, 2012.	Yes
Peer-reviewed paper from literature searches	2009	N/A	Affolder, R., Zaffran, M., and Lob-Levyt, J.. "Global Immunization Challenge: Progress and Opportunities". Maternal and Child Health. Springer US, 2009. 417-433.	Yes		Google Scholar
Peer-reviewed paper from literature searches	2014	N/A	Bärnighausen, T., Berkley, S., Bhutta, Z. A., Bishai, D. M., Black, M. M., Bloom, D. E., ... & Walker, D. (2014). "Reassessing the value of vaccines." The Lancet Global Health, 2(5), e251-e252.	Yes		Google Scholar
Peer-reviewed paper from literature searches	2014	N/A	Berkley S. "Improving access to vaccines through tiered pricing." Lancet. 2014	Yes	PubMed
Peer-reviewed paper from literature searches	2002	N/A	Brugha, Ruairí, Mary Starling, and Gill Walt. "GAVI, the first steps: lessons for the Global Fund." The Lancet 359.9304 (2002): 435-438.	Yes	PubMed	Google Scholar	Both
Independent evaluation report	2010	N/A	Cambridge Economic Policy Associates (CEPA LLP) in association with Applied Strategies, "Second GAVI Evaluation," CEPA LLP, London, 2010.	Yes
GAVI Board paper	2007	May	Cambridge Economic Policy Associates (CEPA), "“Discussion Paper: The Story of GAVI’s Evolution” (Board paper from GAVI Alliance and Fund Joint Board meeting, May 11-12, 2007)," GAVI Secretariat, Geneva, 2007.	Yes
Independent evaluation report	2012	N/A	Cambridge Economic Policy Associates (CEPA), "Evaluation of GAVI Support to CSOs -- Evaluation Report," GAVI Secretariat, Geneva, 2012.	Yes
Peer-reviewed paper from other sources	1998	N/A	Children’s Vaccine Initiative, "An agenda to expedite global prevention of Haemophilus influenzae type b (Hib) disease," World Bank/Rockefeller Foundation/World Health Organization/United Nations Children’s Fund/United Nations Development Programme, Geneva, 1998.	Yes
Independent evaluation report	2014	N/A	D. Gouglas, K. Henderson, J. Plahte, C. Årdal, J-A. Røttingen. 2014. Evaluation of the GAVI Alliance Co-financing Policy. Draft Report commissioned by the GAVI Alliance. Norwegian Institute of Public Health, Oslo.	Yes
Peer-reviewed paper from literature searches	2013	N/A	F. Cui , X. Liang, X. Gong, Y. Chen, F. Wang, H. Zheng, Z. Wu, N. Miao, S.C. Hadler, Y.J. Hutin, H. Luo, and W. Yang. “Preventing hepatitis B though universal vaccination: reduction of inequalities through the GAVI China project.” Vaccine. 2013 Vol.31 Suppl 9; ppJ29-J35.	Yes	PubMed	Google Scholar	Both
Independent evaluation report	2007	N/A	G. Chee, N. Hsi, K. Carlson, S. Chankova and P. Taylor, "Evaluation of the First Five Years of GAVI Immunization Services Support Funding," Abt Associates Inc., Bethesda, 2007.	Yes
Independent evaluation report	2004	N/A	G. Chee, R. Fields, N. Hsi and S. Whitney, "Evaluation of GAVI Immunization Services Support Funding," Abt Associates Inc. in conjunction with the Academy for Educational Development (AED), Bethesda, MD, 2004.	Yes
Independent evaluation report	2008	N/A	G. Chee, V. Molldrem, N. Hsi and S. Chankova, "Evaluation of the GAVI Phase 1 Performance (2000-2005)," Abt Associates Inc., Bethesda, 2008.	Yes
Independent evaluation report	2012	N/A	G. Chee, X. Zheng and S. Nakhimovsky, "Evaluation of GAVI-Government of China Hepatitis B Vaccination Program," Abt Associates, Bethesda, MD, 2012.	Yes
Peer-reviewed paper from literature searches	N/A	N/A	GAVI Financing Task Force (FTF). "Immunization Financing Options". Available online: http://www.who.int/immunization/programmes_systems/financing/analyses/00_briefcase_En.pdf	Yes		Google Scholar
Other GAVI program document (e.g. guidelines, advocacy materials)	2013	N/A	GAVI Secertariat, "Guidelines for Applications for New and Underused Vaccines Support 2013," GAVI Secertariat, Geneva, 2013.	Yes
GAVI Alliance Board Minutes	2003	July	GAVI Secretariat, "11th GAVI Alliance Board Meeting, 15-16 July 2003, Washington D.C., USA, Final Minutes," GAVI Secretariat, Geneva, 2003.	Yes
GAVI Alliance Board Minutes	2004	December	GAVI Secretariat, "14th GAVI Board Meeting, 4-5 December 2004, Abuja, Nigeria, Final Minutes," GAVI Secretariat, Geneva, 2004.	Yes
GAVI Alliance Board Minutes	2005	July	GAVI Secretariat, "16th GAVI Board Meeting, 19-20 July 2005, Paris, France, Final Minutes," GAVI Secretariat, Geneva, 2005.	Yes
GAVI Alliance Board Minutes	2005	December	GAVI Secretariat, "17th GAVI Board Meeting and Joint Alliance Fund Board Meeting Report, 6–7 December 2005, New Delhi, India.," GAVI Alliance, Geneva, 2005.	Yes
GAVI Alliance Board Minutes	2006	June	GAVI Secretariat, "18th GAVI Alliance Board Meeting, 20 June 2006, Washington, D.C., USA, Final Minutes," GAVI Secretariat, Geneva, 2006.	Yes
GAVI Alliance Board Minutes	2006	November	GAVI Secretariat, "19th GAVI Alliance Board Meeting, 29 November 2006, Final Minutes," GAVI Alliance, Geneva, 2006.	Yes
Other GAVI program document (e.g. guidelines, advocacy materials)	2008	N/A	GAVI Secretariat, "2007 Work Plan Achievements within the GAVI Alliance 2007-10 Strategy," GAVI, Geneva, 2008.	Yes
Other GAVI program document (e.g. guidelines, advocacy materials)	2011	N/A	GAVI Secretariat, "2010 Work Plan Information / Update," GAVI Secretariat, Geneva, 2011.	Yes
GAVI Alliance Board Minutes	2007	May	GAVI Secretariat, "20th GAVI Alliance and Fund Board Meeting, 11-12 May 2007, Geneva, Switzerland, Final Minutes," GAVI Alliance, Geneva, 2007.	Yes
GAVI Alliance Board Minutes	2001	June	GAVI Secretariat, "5th GAVI Alliance Board Meeting, 21-22 June 2001, London, United Kingdom, Final Minutes," GAVI Secretariat, Geneva, 2001.	Yes
GAVI Alliance Board Minutes	2002	June	GAVI Secretariat, "8th GAVI Board Meeting , 19-20 June 2002, Paris, France, Final Minutes," GAVI Alliance, Geneva, 2002.	Yes
GAVI Board paper	2010	November/December	GAVI Secretariat, "Annex 3 - GAVI Alliance Strategy 2011-2015 (Board paper from GAVI Alliance Board meeting, 30 November - 1 December 2010)," GAVI Alliance, Geneva, 2010.	Yes
GAVI Board paper	2010	June	GAVI Secretariat, "CEO Report to the Board (Board paper from the GAVI Alliance Board Meeting, 16-17 June 2010)," GAVI Alliance, Geneva, 2010.	Yes
GAVI Board paper	2003	July	GAVI Secretariat, "Country eligibility for support from GAVI and The Vaccine Fund (Board paper from 11th GAVI Board Meeting, 15-16 July 2003)," GAVI Secretariat, Geneva, 2003.	Yes
GAVI Board paper	2004	December	GAVI Secretariat, "Country eligibility in Phase 2 (Board paper from 14th GAVI Board Meeting, 4-5 December 2004)," GAVI Secretariat, Geneva, 2004.	Yes
GAVI Board paper	2005	December	GAVI Secretariat, "Country support policies in phase 2 (Board paper from 17th GAVI Board Meeting, 6-7 December 2005)," GAVI Alliance, Geneva, 2005.	Yes
GAVI Board paper	2006	November	GAVI Secretariat, "Enhancing civil society participation in the GAVI Alliance". (Document A.2 from GAVI Alliance Board Meeting, 28-29 November 2006)," GAVI Secretariat, Geneva, 2006.	Yes
Other GAVI program document (e.g. guidelines, advocacy materials)	2007	N/A	GAVI Secretariat, "Financial sustainability for immunisation in the poorest countries: lessons from GAVI 2000-2006 (Board paper from GAVI Board Meeting, 2007)," GAVI Alliance, Geneva, 2007.	Yes
GAVI Committee paper	2007	September	GAVI Secretariat, "GAVI 2007 Work Plan - Update (Paper to the Joint GAVI Executive Committee meeting, 25 September 2007)," GAVI Alliance, Geneva, 2007.	Yes
GAVI Alliance Board Minutes	2007	November	GAVI Secretariat, "GAVI Alliance and Fund Board Meeting, 28-29 Nov 2007, Cape Town, South Africa, Final Minutes," GAVI Alliance, Geneva, 2007.	Yes
GAVI Alliance Board Minutes	2012	June	GAVI Secretariat, "GAVI Alliance Board Meeting, 12-13 June 2012, Geneva, Switzerland, Final Minutes," GAVI Alliance, Geneva, 2012.	Yes
GAVI Alliance Board Minutes	2010	June	GAVI Secretariat, "GAVI Alliance Board Meeting, 16-17 June 2010, Geneva, Switzerland, Final Minutes," GAVI Alliance, Geneva, 2010.	Yes
GAVI Alliance Board Minutes	2011	November	GAVI Secretariat, "GAVI Alliance Board Meeting, 16-17 November 2011, Dhaka, Bangladesh, Final Minutes," GAVI Alliance, Geneva, 2011.	Yes
GAVI Alliance Board Minutes	2009	November	GAVI Secretariat, "GAVI Alliance Board Meeting, 17-18 November 2009, Hanoi, Viet Nam, Final Minutes," GAVI Secretariat, Geneva, 2009.	Yes
GAVI Alliance Board Minutes	2013	November	GAVI Secretariat, "GAVI Alliance Board Meeting, 21-22 November 2013, Phnom Penh, Cambodia, Final Minutes," GAVI Alliance, Geneva, 2013.	Yes
GAVI Alliance Board Minutes	2008	June	GAVI Secretariat, "GAVI Alliance Board Meeting, 25-26 June 2008, Geneva, Switzerland, Final Minutes," GAVI Alliance, Geneva, 2008.	Yes
GAVI Alliance Board Minutes	2010	November/December	GAVI Secretariat, "GAVI Alliance Board Meeting, 30 November – 1 December 2010, Kigali, Rwanda, Final Minutes," GAVI Alliance, Geneva, 2010.	Yes
GAVI Alliance Board Minutes	2012	December	GAVI Secretariat, "GAVI Alliance Board Meeting, 4-5 December 2012, Dar-es-Salaam, Tanzania, Final Minutes," GAVI Alliance, Geneva, 2012.	Yes
GAVI Alliance Board Minutes	2011	July	GAVI Secretariat, "GAVI Alliance Board Meeting, 7-8 July 2011, Geneva, Switzerland, Final Minutes," GAVI Alliance, Geneva, 2011.	Yes
GAVI Alliance Board Minutes	2012	April	GAVI Secretariat, "GAVI Alliance Board Retreat, 16-17 April 2012, Oslo, Norway, Note of Discussions for Day One," GAVI Alliance, Geneva, 2012.	Yes
GAVI Alliance Board Minutes	2013	March	GAVI Secretariat, "GAVI Alliance Board Retreat, 21-22 March 2013, Barcelona, Spain, Note of Discussions," GAVI Alliance, Geneva, 2013.	Yes
GAVI Alliance Board Minutes	2014	June	GAVI Secretariat, "GAVI Alliance Board, 18-19 June 2014, Geneva, Switzerland, Final Minutes," GAVI Alliance, Geneva, 2014.	Yes
GAVI Board paper	2010	November/December	GAVI Secretariat, "GAVI Alliance Business Plan 2011-2015 (Board paper from the GAVI Board Meeting, 30 November - 1 December 2010)," GAVI Alliance, Geneva, 2010.	Yes
Other GAVI program document (e.g. guidelines, advocacy materials)	2010	N/A	GAVI Secretariat, "GAVI Alliance Cofinancing Policy (version 1)," 01 December 2010. [Online]. Available: http://www.gavialliance.org/library/gavi-documents/policies/gavi-alliance-revised-co-financing-policy/. [Accessed 04 January 2014].	Yes
Other GAVI program document (e.g. guidelines, advocacy materials)	2009	N/A	GAVI Secretariat, "GAVI Alliance Country Eligibility Policy (version 1)," 18 November 2009. [Online]. Available: http://www.gavialliance.org/library/gavi-documents/policies/gavi-alliance-country-eligibility-policy/. [Accessed 04 January 2014].	Yes
Other GAVI program document (e.g. guidelines, advocacy materials)	2012	N/A	GAVI Secretariat, "GAVI Alliance fragility and immunisation policy (version 1.0)," 5 December 2012. [Online]. Available: http://www.gavialliance.org/library/gavi-documents/policies/gavi-and-fragile-states-a-country-by-country-approach/. [Accessed 04 January 2014].	Yes
Other GAVI program document (e.g. guidelines, advocacy materials)	2006	N/A	GAVI Secretariat, "GAVI Alliance Health System Strengthening (HSS) Applications," GAVI Alliance, Geneva, 2006.	Yes
Other GAVI program document (e.g. guidelines, advocacy materials)	2010	N/A	GAVI Secretariat, "GAVI Alliance Pilot Priorisation Mechanism," 17 June 2010. [Online]. Available: http://www.gavialliance.org/library/gavi-documents/policies/gavi-alliance-pilot-prioritisation-mechanism/. [Accessed 04 January 2014].	Yes
GAVI Board paper	2010	June	GAVI Secretariat, "GAVI Alliance Pilot Prioritisation Mechanism (Board paper from GAVI Alliance Board Meeting 16-17 June 2010)," GAVI Alliance, Geneva, 2010.	Yes
Other GAVI program document (e.g. guidelines, advocacy materials)	2006	N/A	GAVI Secretariat, "GAVI Alliance Strategy (2007-10)," GAVI Secretariat, Geneva, 2006.	Yes
GAVI Board paper	2010	June	GAVI Secretariat, "GAVI Alliance Strategy 2011-2015 (Board paper from the GAVI Board Meeting, 16-17 June 2010)," GAVI Alliance, Geneva, 2010.	Yes
GAVI Alliance Board Minutes	2000	March	GAVI Secretariat, "GAVI Board Teleconference, 31 March 2000, Final Minutes," GAVI Secretariat, Geneva, 2000.	Yes
GAVI Committee paper	2009	June	GAVI Secretariat, "GAVI Programme and Policy Committee (PPC) Meeting, 4 June 2009, Geneva, Switzerland, Final Minutes," GAVI Secretariat, Geneva, 2009.	Yes
GAVI Alliance Board Minutes	1999	July	GAVI Secretariat, "GAVI Proto-Board Meeting, 12-13 July 1999, Executive Summary," GAVI Secretariat, Geneva, 1999.	Yes
GAVI Board paper	2007	November	GAVI Secretariat, "GAVI support for India (Board paper from Joint GAVI Alliance & Fund Board meeting, 28-29 Nov 2007)," GAVI Alliance, Geneva, 2007.	Yes
GAVI Board paper	2005	July	GAVI Secretariat, "GAVI support to large countries in phase 2" (Paper#16 from 16th GAVI Board Meeting, 19-20 July 2005)," GAVI Secretariat, Geneva, 2005.	Yes
GAVI Board paper	2010	November/December	GAVI Secretariat, "GAVI’s Co-financing Policy: Proposed Revision (Document 11d from the GAVI Board Meeting, 30 November - 1 December 2010)," GAVI Alliance, Geneva, 2010.	Yes
GAVI Board paper	2008	October	GAVI Secretariat, "GAVI’s Vaccine Investment Strategy", (Board paper for the GAVI Alliance Board Meeting, 29-30 October 2008)	Yes
GAVI Board paper	2005	July	GAVI Secretariat, "General principles for use of GAVI/VF resources in phase 2" (Paper#1 from 16th GAVI Board Meeting, 19-20 July 2005)," GAVI Secretariat, Geneva, 2005.	Yes
GAVI Alliance Board Minutes	1999	October	GAVI Secretariat, "Global Alliance for Vaccines and Immunization, First Board Meeting, New York, USA, 28 October 1999: Executive Summary & Annexes," GAVI Secretariat (GAVI/99.02), Geneva, 1999.	Yes
GAVI Alliance Board Minutes	2000	January	GAVI Secretariat, "Global Alliance for Vaccines and Immunization, Second Board Meeting & Launch Event, Davos, Switzerland, 31 January 2000: Executive Summary & Annexes," GAVI Secretariat (GAVI/00.01), Geneva, 2000	Yes
GAVI Alliance Board Minutes	2000	June	GAVI Secretariat, "Global Alliance for Vaccines and Immunization, Third Board Meeting, Oslo, Norway, 13-14 June 2000: Executive Summary & Annexes," GAVI Secretariat (GAVI/00.03), Geneva, 2000	Yes
Other GAVI program document (e.g. guidelines, advocacy materials)	2013	N/A	GAVI Secretariat, "Guidance note on GAVI’s approach to HSS and the application process for 2013," GAVI Secretariat, Geneva, 2013.	Yes
Other GAVI program document (e.g. guidelines, advocacy materials)	2007	N/A	GAVI Secretariat, "Guidelines for GAVI Alliance CSO Support: Support to Strengthen the Involvement of Civil Society Organisations in Immunisation and Related Health Services," GAVI Alliance, Geneva, 2007.	Yes
GAVI Board paper	2010	June	GAVI Secretariat, "Health Systems Strengthening Resource Allocation (Document 11 -- Paper presented to the GAVI Alliance Board at their meeting, 16-17 June 2010)," GAVI Alliance, Geneva, 2010.	Yes
GAVI Board paper	2006	November	GAVI Secretariat, "Improving GAVI’s Engagement and Effectiveness in Fragile States (Board paper for the 19th GAVI Alliance Board Meeting, 29 November 2006, )," GAVI Alliance, Geneva, 2006.	Yes
GAVI Board paper	2005	December	GAVI Secretariat, "Independent Review Committee Report on the health systems support investment case". (Document A6 from 17th GAVI Board Meeting, 6-7 December 2005)," GAVI Secretariat, Geneva, 2005.	Yes
GAVI Board paper	2004	December	GAVI Secretariat, "Interim Technical Report on the GAVI Work Plan 2004-05 (Board paper from 14th GAVI Board Meeting, 4-5 December 2004)," GAVI Secretariat, Geneva, 2004.	Yes
GAVI Board paper	2005	December	GAVI Secretariat, "Joint GAVI Alliance Work Plan 2006-07 (Board paper from the 17th GAVI Board Meeting, 6-7 December 2005)," GAVI Secretariat, Geneva, 2005.	Yes
GAVI Board paper	2009	November	GAVI Secretariat, "Managing GAVI's finances (Board paper from GAVI Alliance Board Meeting, 17-18 November 2009)," GAVI Alliance, Geneva, 2009.	Yes
Other GAVI program document (e.g. guidelines, advocacy materials)	2011	N/A	GAVI Secretariat, "Monitoring and Evaluation Framework and Strategy, GAVI Alliance 2011-2015," GAVI Alliance, Geneva, 2011.	Yes
GAVI Board paper	2007	May	GAVI Secretariat, "New vaccines introduction grant – recommendation for policy change (Board paper for the 20th GAVI Alliance and Fund Board meeting, 11-12 May 2007)," GAVI Alliance, Geneva, 2007.	Yes
GAVI Board paper	2005	December	GAVI Secretariat, "Proposal for GAVI to Invest in Health Systems Strengthening (HSS) Support (Paper presented to the GAVI Alliance Board at their meeting, 6-7 December 2005)," GAVI Alliance, Geneva, 2005.	Yes
GAVI Board paper	2005	December	GAVI Secretariat, "Recommended Supply Strategy for Hib and HepB Containing Vaccines (Board paper from 17th GAVI Board Meeting, 6-7 December 2005)," GAVI Alliance, Geneva, 2005.	Yes
Other GAVI program document (e.g. guidelines, advocacy materials)	2007	N/A	GAVI Secretariat, "Revised Guidelines for: GAVI Alliance Health System Strengthening (HSS) Applications," GAVI Alliance, Geneva, 2007.	Yes
Other GAVI program document (e.g. guidelines, advocacy materials)	2010	N/A	GAVI Secretariat, "The Evidence Base--Investing in immunisation through the GAVI Alliance," March 2010. [Online]. Available: http://www.gavialliance.org/library/publications/the-evidence-base/investing-in-immunisation-through-the-gavi-alliance----the-evidence-base/. [Accessed 14 August 2013].	Yes
Other GAVI program document (e.g. guidelines, advocacy materials)	2008	N/A	GAVI Secretariat, "The GAVI Alliance Gender Policy," GAVI Alliance, Geneva, 2008.	Yes
Other GAVI program document (e.g. guidelines, advocacy materials)	2001	N/A	GAVI Secretariat, "Vaccine Fund supplemental assistance to support new vaccine introduction for countries with >80% DTP3 coverage," GAVI Alliance, Geneva, 2001.	Yes
Other GAVI program document (e.g. guidelines, advocacy materials)	2007	N/A	GAVI Secretariat, “New vaccines co-financing Q & A”. GAVI Alliance, Geneva, November 2007.	Yes
GAVI Alliance Board Minutes	2008	October	GAVI Secretariat, GAVI Alliance Board Meeting, 29-30 October 2008, Geneva, Switzerland, Final Minutes	Yes
Other GAVI program document (e.g. guidelines, advocacy materials)	2008	N/A	GAVI Secretariat, GAVI Alliance Country Handbook, Geneva: GAVI Secretariat, 2008.	Yes
GAVI Board paper	2003	July	GAVI Secretariat. "Annex 1: GAVI Strategic Framework 2004-05". (Paper #1 presented to the 11th GAVI Board Meeting, 15-16 July 2003). GAVI Secretariat, Geneva, July 2003.	Yes
GAVI Board paper	2009	November	GAVI Secretariat. "GAVI Alliance Eligibility Policy". (Document 6a from GAVI Alliance Board meeting, 17-18 November 2009)," GAVI Secretariat, Geneva, 2009.	Yes
GAVI Board paper	2003	December	GAVI Secretariat. "GAVI Workplan, 2004-2005". (Paper #13--Annex 1 presented to the 12th GAVI Board Meeting, 09-10 December 2003). GAVI Secretariat, Geneva, December 2003.	Yes
GAVI Board paper	2008	June	GAVI Secretariat. "GAVI’s Vaccine Investment Strategy". (Document AF.3 from GAVI Alliance & Fund Board meeting, 25-26 June 2008)," GAVI Secretariat, Geneva, 2008.	Yes
GAVI Board paper	2008	October	GAVI Secretariat. "Meningitis Investment Case". (Document AF.10 from GAVI Alliance & Fund Board meeting, 29-30 Oct 2008)," GAVI Secretariat, Geneva, 2008.	Yes
Peer-reviewed paper from literature searches	2013	N/A	Glassman, Amanda, Denizhan Duran, and Andy Sumner. "Global Health and the New Bottom Billion: What do Shifts in Global Poverty and Disease Burden Mean for Donor Agencies?." Global Policy 4.1 (2013): 1-14.	Yes		Google Scholar
Other GAVI program document (e.g. guidelines, advocacy materials)	2000	N/A	Global Alliance for Vaccines and Immunization (GAVI) and the Global Fund for Children's Vaccines (The Fund), "Guidelines on Country Proposals for Support to Immunization Services and New and Under-used Vaccines," GAVI Secretariat, Geneva, 2000.	Yes
Peer-reviewed paper from literature searches	2009	N/A	Goeman L, Galichet B, Porignon DG, Hill PS, Hammami N, Essengue Elouma MS, Kadama PY, Van Lerberghe W. "The response to flexibility: country intervention choices in the first four rounds of the GAVI Health Systems Strengthening applications." Int J Health Plann Manage. 2009	Yes	PubMed
Other GAVI program document (e.g. guidelines, advocacy materials)	2008	N/A	Government of India, "Proposal for New Vaccine Support (Hib vaccine support)," GAVI Alliance, Geneva, 2008.	Yes
Other GAVI program document (e.g. guidelines, advocacy materials)	2005	N/A	Government of India, "Proposal for the introduction of Hepatitis-B vaccine in the Universal Immunization Programme in better performing states," GAVI Alliance, Geneva, 2005.	Yes
Other GAVI program document (e.g. guidelines, advocacy materials)	2002	N/A	Government of India, "Proposal Submitted to the Global Alliance for Vaccines and Immunization (GAVI) and the Vaccine Fund," GAVI Secretariat, Geneva, 2002.	Yes
Peer-reviewed paper from literature searches	2009	N/A	Grundy J, Moodie R. "An approach to health system strengthening in the Democratic Peoples Republic of Korea (North Korea)." Int J Health Plann Manage. 2009	Yes	PubMed
Peer-reviewed paper from literature searches	2001	N/A	Hardon, Anita. "Immunisation for all." HAI Europe 6.1 (2001).	Yes		Google Scholar
Peer-reviewed paper from literature searches	2002	N/A	Heaton, Annie and Keith, Regina. (2002). "A Long Way to Go: A critique of GAVI’s initial impact." Save the Children UK. Available online: http://www.savethechildren.org.uk/sites/default/files/docs/A_long_way_to_go_1.pdf	Yes		Google Scholar
Independent evaluation report	2009	N/A	HLSP, "GAVI Health Systems Strengthening Support Evaluation (Volume 2: Full Evaluation Report)," HLSP, London, 2009.	Yes
Peer-reviewed paper from literature searches	2012	N/A	Hyde, Terri B., et al. "The impact of new vaccine introduction on immunization and health systems: a review of the published literature." Vaccine 30.45 (2012): 6347-6358.	Yes		Google Scholar
Peer-reviewed paper from literature searches	2013	N/A	ICF International. "Evaluation of GAVI Gender Policy-- Final Report". ICF Macro Inc., Geneva, 2013.	Yes		Google Scholar
Peer-reviewed paper from other sources	2012	N/A	J. C. Shearer, D. G. Walker, N. Riskoc, O. S. Levine, “The impact of new vaccine introduction on the coverage of existing vaccines: A cross-national, multivariable analysis,” Vaccine, vol. 30, no. 52, p. 7582– 7587, 14 December 2012.	Yes
Peer-reviewed paper from literature searches	2001	N/A	J. Jimenez, "Vaccines--a wonderful tool for equity in health," Vaccine, vol. 19, no. 17-19, pp. 2201-2205, 21 March 2001.	Yes	PubMed	Google Scholar	Both
GAVI Board paper	2013	November	J. Kallenberg and A. Nguyen, "Vaccine Investment Strategy (Document 08 from the GAVI Board Meeting, 21-22 November 2013)," GAVI Alliance, Geneva, 2013.	Yes
Peer-reviewed paper from other sources	2001	N/A	J. Wenger, "Vaccines for the developing world: Current status and future directions.," Vaccine, vol. 19, no. 13-14, pp. 1588-1591, 2001.	Yes
Peer-reviewed paper from literature searches	2003	N/A	J.-F. Martin and J. Marshall, "New tendencies and strategies in international immunisation: GAVI and The Vaccine Fund," Vaccine, vol. 21 , p. 587–592, 2003.	Yes	PubMed	Google Scholar	Both
Peer-reviewed paper from other sources	2010	N/A	K. Sandberg, S. Andresen and G. Bjune, "A new approach to global health institutions? A case study of new vaccine introduction and the formation of the GAVI Alliance," Social Science & Medicine, vol. 71, pp. 1349-1356, 2010.	Yes
Peer-reviewed paper from literature searches	2005	N/A	K.A. Balaji, “GAVI and the Vaccine Fund--a boon for immunization in the developing world,” India J Public Health, vol.48, no. 2, pp45-48, 2005.	Yes	PubMed
Peer-reviewed paper from literature searches	2002	N/A	Kane, Mark A., and Alan Brooks. "New immunization initiatives and progress toward the global control of hepatitis B." Current opinion in infectious diseases 15.5 (2002): 465-469.	Yes		Google Scholar
Peer-reviewed paper from literature searches	2011	N/A	Kim SY, Sweet S, Chang J, Goldie SJ. "Comparative evaluation of the potential impact of rotavirus versus HPV vaccination in GAVI-eligible countries: a preliminary analysis focused on the relative disease burden." BMC Infect Dis. 2011	Yes	PubMed
Peer-reviewed paper from literature searches	2008	N/A	L. Kamara, J. Milstien, M. Patyna, P. Lydon, A. Levin and L. Brenzel, "Strategies for financial sustainability of immunization programs: A review of the strategies from 50 national immunization program financial sustainability plans," Vaccine, vol. 26, no. 51, pp. 6717-6726, 2 December 2008.	Yes		Google Scholar
Peer-reviewed paper from literature searches	2013	N/A	Liang X, Cui F, Hadler S, Wang X, Luo H, Chen Y, Kane M, Shapiro C, Yang W, Wang Y. "Origins, design and implementation of the China GAVI project." Vaccine. 2013	Yes	PubMed
Peer-reviewed paper from literature searches	2008	N/A	Lim SS, Stein DB, Charrow A, Murray CJ. "Tracking progress towards universal childhood immunisation and the impact of global initiatives: a systematic analysis of three-dose diphtheria, tetanus, and pertussis immunisation coverage." Lancet. 2008	Yes	PubMed
Peer-reviewed paper from literature searches	2011	N/A	Lob-Levyt J. Contribution of the GAVI Alliance to improving health and reducing poverty. Philos Trans R Soc Lond B Biol Sci. 2011. Vol. 366. No. 1579. pp2743-2747.	Yes	PubMed
Peer-reviewed paper from literature searches	2006	N/A	Lu C, Michaud CM, Gakidou E, Khan K, Murray CJ. "Effect of the Global Alliance for Vaccines and Immunisation on diphtheria, tetanus, and pertussis vaccine coverage: an independent assessment." Lancet. 2006	Yes	PubMed
Peer-reviewed paper from other sources	2014	N/A	M. Balasegaram. “Is tiered pricing the way for vaccines? Comment” Lancet; Vol. 384, No. 9946, (2014): 852.	Yes
Peer-reviewed paper from literature searches	2013	N/A	M. Kane, S. Hadler, L. Lee, C. Shapiro, F. Cui, X. Wang and R. Kumar, "The inception, achievements, and implications of the China GAVI Alliance Project on Hepatitis B Immunization," Vaccine, vol. 31, no. Suppl 9, pp. 15-20, 27 December 2013 .	Yes	PubMed
Peer-reviewed paper from literature searches	2009	N/A	M. Levine and R. Robins-Browne, "Vaccines, global health and social equity," Immunology and Cell Biology, vol. 87, p. 274–278, 24 March 2009.	Yes		Google Scholar
Peer-reviewed paper from other sources	2006	N/A	M. Ndiritu, K. D. Cowgill, A. Ismail, S. Chiphatsi, T. Kamau, G. Fegan, D. R. Feikin, C. R.J.C. Newton and J. A. G. Scott, “Immunization coverage and risk factors for failure to immunize within the Expanded Programme on Immunization in Kenya after introduction of new Haemophilus influenzae type b and hepatitis b virus antigens,” BMC Public Health, vol. 6, no. 132, 2006.	Yes
Independent evaluation report	2011	N/A	M. Pearson, J. Clarke, L. Ward, C. Grace and D. C. M. Harris, "Evaluation of the International Finance Facility for Immunisation (IFFIm)," HLSP, London, 2011.	Yes
Peer-reviewed paper from other sources	2010	N/A	M. Widyono and J. Sherris, "Sex-disaggregated immunization coverage data: Input from key stakeholders," WHO, Geneva, 2010.	Yes
Peer-reviewed paper from literature searches	2012	N/A	Markowitz LE, Tsu V, Deeks SL, Cubie H, Wang SA, Vicari AS, Brotherton JM. "Human papillomavirus vaccine introduction--the first five years." Vaccine. 2012	Yes	PubMed
Peer-reviewed paper from literature searches	2013	N/A	Matsuoka S, Obara H, Nagai M, Murakami H, Chan Lon R. "Performance-based financing with GAVI health system strengthening funding in rural Cambodia: a brief assessment of the impact." Health Policy Plan. 2013	Yes	PubMed
Peer-reviewed paper from other sources	2003	N/A	McKinsey and Company, "Achieving Our Immunization Goal: Final Report," McKinsey and Company, Washington, DC, 2003.	Yes
Peer-reviewed paper from literature searches	2011	N/A	Moon, Suerie, et al. "A ‘win-win solution?’: A critical analysis of tiered pricing to improve access to medicines in developing countries." Globalization and Health 7 (2011): 39.	Yes		Google Scholar
Peer-reviewed paper from literature searches	2004	N/A	Muraskin, William. "The global alliance for vaccines and immunization: Is it a new model for effective public–private cooperation in international public health?." American Journal of Public Health 94.11 (2004): 1922.	Yes	PubMed	Google Scholar	Both
Peer-reviewed paper from literature searches	2008	N/A	N. Jones, C. Walsh and K. Buse, "Gender And Immunization Abridged Report-- A Knowledge Stocktaking Exercise and an Independent Assesment of the GAVI Alliance," Overseas Development Institute, London, 2008.	Yes		Google Scholar
Peer-reviewed paper from literature searches	2010	N/A	N. Tin, S. Lwin, N. Kyaing, T. Htay, J. Grundy, M. Skold, T. O'Connell and S. Nirupam, "An approach to health system strengthening in the Union of Myanmar," Health Policy, vol. 95, no. 2–3, p. 95–102, May 2010.	Yes	PubMed	Google Scholar	Both
Peer-reviewed paper from literature searches	2003	N/A	Nossal GJ. "Gates, GAVI, the glorious global funds and more: all you ever wanted to know." Immunol Cell Biol. 2003	Yes	PubMed
GAVI Committee paper	2014	March	P. Hansen, A. Bchir and L. Stormont, " GAVI Alliance Full Country Evaluations, (Document 6 from the EAC Meeting, 26-27 March 2014)" GAVI Alliance, Geneva, 2014	Yes
GAVI Board paper	2011	November	P.Hansen, "Performance Based Funding (Board paper for the GAVI Alliance Board Meeting, 16-17 November 2011)," GAVI Alliance, Geneva, 2011.	Yes
Peer-reviewed paper from other sources	1999	N/A	R. Mahoney and M. JE., "The introduction of new vaccines into developing countries," Vaccine, vol. 17, no. 7–8, p. 646–652, 26 February 1999.	Yes
GAVI Board paper	2014	June	R. Newman; A. deChaisemartin; A. vanNieuwenhuizen. "GAVI Alliance Strategy 2016-2020 (Board paper for the GAVI Alliance Board, 18-19 June 2014)," GAVI Alliance, Geneva, 2014.	Yes
Peer-reviewed paper from literature searches	2012	N/A	Rheingans R, Atherly D, Anderson J. "Distributional impact of rotavirus vaccination in 25 GAVI countries: estimating disparities in benefits and cost-effectiveness." Vaccine. 2012	Yes	PubMed	Google Scholar	Both
GAVI Board paper	2013	November	S. Berkley, "Report of the Chief Executive Officer (Document 03 from the GAVI Board Meeting, 21-22 November 2013)," GAVI Alliance, Geneva, 2013.	Yes
GAVI Board paper	2013	November	S. Malvolti, P. Kelly, and M. Islam, "Country Programmes update (Document 11 from the GAVI Board Meeting, 21-22 November 2013)," GAVI Alliance, Geneva, 2013.	Yes
GAVI Committee paper	2006	May	S. McKinney, "GNI Data: GAVI Eligibility and Review Options (Paper for the GAVI Working Group Meeting, 16-17 May 2006)," USAID (Unpublished), Washington DC, 2006.	Yes
Peer-reviewed paper from literature searches	2010	N/A	Shearer JC, Stack ML, Richmond MR, Bear AP, Hajjeh RA, Bishai DM. "Accelerating policy decisions to adopt haemophilus influenzae type B vaccine: a global, multivariable analysis." PLoS Med. 2010	Yes	PubMed
Peer-reviewed paper from literature searches	2010	N/A	Shebaya, Sirine, et al. "Alternatives to national average income data as eligibility criteria for international subsidies: a social justice perspective." Developing world bioethics 10.3 (2010): 141-149.	Yes		Google Scholar
Peer-reviewed paper from literature searches	2002	N/A	Starling, M.; Brugha, R.; Walt, G.; Heaton, A.; Keith, R. "New products into old systems: The global alliance for vaccines and immunizations (GAVI) from a country perspective." Save the children London (2002). Available online: http://www.eldis.org/vfile/upload/1/document/0708/DOC11488.pdf	Yes		Google Scholar
Peer-reviewed paper from literature searches	2014	N/A	K.T. Storeng. "The GAVI Alliance and the 'Gates approach' to health system strengthening." Glob Public Health. 2014	Yes	PubMed	Google Scholar	Both
Peer-reviewed paper from literature searches	2012	N/A	T. B. Hyde, H. Dentz, S. A. Wang, H. E. Burchett, S. Mounier-Jack, C. F. Mantel, The New Vaccine Introduction Impact Published Literature Working Group, “The impact of new vaccine introduction on immunization and health systems: A review of the published literature,” Vaccine, vol. 30, no. 45, p. 6347-6358, 5 October 2012.	Yes		Google Scholar
Peer-reviewed paper from other sources	2011	N/A	T. Ryman, A. Trakroo, A. Wallace, S. Gupta, K. Wilkins, P. Mehta and D. V. , "Implementation and evaluation of the Reaching Every District (RED) strategy in Assam, India, 2005-2008," Vaccine, vol. 29, no. 14, p. 2555–2560, 21 March 2011.	Yes
Peer-reviewed paper from other sources	2005	N/A	T. Ryman, R. Macauley, D. Nshimirimana, P. Taylor, L. Shimp and K. Wilkins, "Reaching every district (RED) approach to strengthen routine immunization services: evaluation in the African region, 2005," Journal of Public Health , vol. 32, no. 1, pp. 18-25, March 2010.	Yes
Other GAVI program document (e.g. guidelines, advocacy materials)	2002	N/A	The Global Alliance for Vaccines and Immunization Partnering With The Vaccine Fund, "Progress Report," GAVI & The Vaccine Fund, Geneva, 2002.	Yes
Peer-reviewed paper from other sources	2003	N/A	The Norwegian Agency for Development Cooperation (Norad) on behalf of the GAVI Secretariat, "Addressing Health Systems Barriers to Immunization: Outcome of Consultation With Countries," GAVI Alliance, Geneva, 2003.	Yes
Peer-reviewed paper from other sources	2004	N/A	The Norwegian Agency for Development Cooperation (Norad) on behalf of the GAVI Secretariat, "Alleviating System-Wide Barriers to Immunization: issues and conclusions from the Second GAVI Consultation with Country Representatives and Global Partners, Oslo, Norway.," GAVI Alliance, Geneva, 2004.	Yes
Peer-reviewed paper from literature searches	2014	N/A	Trostle, R. M., & Shen, A. K. (2014). "Three decades of USAID investments in immunization through the child survival revolution." Emerging Microbes & Infections, 3(2), e13.	Yes		Google Scholar
Other GAVI program document (e.g. guidelines, advocacy materials)	2013	N/A	Vaccine Implementation Technical Assistance Consortium (VITAC), "The GAVI Alliance and equity: immunisation for all," PATH, Geneva, 2013.	Yes
Other GAVI program document (e.g. guidelines, advocacy materials)	2008	May	Vaccine Investment Strategy Independent Review Committee Report, May 28th to 30th, 2008	Yes
Peer-reviewed paper from literature searches	2001	N/A	Vandersmissen W. "WHO expectation and industry goals." Vaccine. 2001	Yes	PubMed
Peer-reviewed paper from other sources	2002	N/A	W. Muraskin, "The last years of the CVI and the birth of the GAVI," in Publice-Private Partnerships for Public Health, Cambridge, MA: Harvard Center for Population and Development Studies, 2002, pp. 115-168.	Yes
Peer-reviewed paper from other sources	2007	N/A	WHO, UNICEF, CDC, USAID, "In-Depth Evaluation of the REACHING EVERY DISTRICT APPROACH in the African Region," IMMUNIZATIONbasics Project, Arlington, VA, 2007.	Yes
GAVI Board paper	2005	N/A	"Evaluation of The Progress on Yellow Fever Control in Africa, and the use of GAVI/VF Support" (Paper#18 from 16th GAVI Board Meeting, 19-20 July 2005)," GAVI Secretariat, Geneva, 2005.	Yes
GAVI Committee paper	2009	N/A	GAVI Secretariat, "Country Eligibility Policy Revision (Paper to the Programme & Policy Committee meeting, October 2009)," GAVI Alliance, Geneva, 2009.	Yes
Other GAVI program document (e.g. guidelines, advocacy materials)	2010	N/A	GAVI Secretariat, “Information Note: Gender-Related Barriers to Vaccination Services”.	Yes
GAVI Board paper	2014	N/A	A. de Chaisemartin, T. Dutson, C. Goldstein, B. Greene, M.L. Meier, and N. Schwalbe "Update for 2014 to two-year business plan and budget (Document 15 from the GAVI Board Meeting, 21-22 November 2013)," GAVI Alliance, Geneva, 2013.	Yes
GAVI Board paper	2013	N/A	GAVI Secretariat, "The GAVI Alliance Gender Policy (version 2)," 22 November 2013. [Online]. Available: http://www.gavi.org/library/gavi-documents/policies/gavi-alliance-gender-policy/. [Accessed 04 May 2015].	Yes
GAVI Board paper	2003	N/A	GAVI Secretariat. "Options for Promoting Synergy Between GAVI and Sustainable Measles Mortality Reduction". (Paper #7 presented to the 12th GAVI Board Meeting, 09-10 December 2003). GAVI Secretariat, Geneva, December 2003.	Yes
GAVI Board paper	2003	N/A	GAVI Secretariat. "Polio Eradication Strategic Plan 2004-2008: ‘Finishing the Job and Protecting our Investment’". (Paper #6 presented to the 12th GAVI Board Meeting, 09-10 December 2003). GAVI Secretariat, Geneva, December 2003.	Yes
GAVI Board paper	2008	N/A	GAVI Secretariat. "Polio Eradication Strategic Plan 2004-2008: ‘Finishing the Job and Protecting our Investment’". (Paper #6 presented to the 12th GAVI Board Meeting, 09-10 December 2003). GAVI Secretariat, Geneva, December 2003.	Yes
GAVI Board paper	2006	N/A	GAVI Secretariat, "GAVI investment in rotavirus and pneumococcal vaccines". (Document A.1 from GAVI Alliance Board Meeting, 28-29 November 2006)," GAVI Secretariat, Geneva, 2006.	Yes
GAVI Board paper	2005	N/A	Measles Partnership "Measles Investment Case II" (Paper#5 from 16th GAVI Board Meeting, 19-20 July 2005)," GAVI Secretariat, Geneva, 2005.	Yes
GAVI Board paper	2005	N/A	WHO and UNICEF. "Investment Case for Maternal and Neonatal Tetanus Elimination" (Paper#6 from 16th GAVI Board Meeting, 19-20 July 2005)," GAVI Secretariat, Geneva, 2005.	Yes
GAVI Board paper	2005	N/A	WHO and UNICEF. "Investment Case for the Polio Stockpile" (Paper#7 from 16th GAVI Board Meeting, 19-20 July 2005)," GAVI Secretariat, Geneva, 2005.	Yes
Other GAVI program document (e.g. guidelines, advocacy materials)	2008	N/A	GAVI Secretariat. “GAVI Alliance Progress Report 2007”. GAVI Secretariat, Geneva, 2008.	Yes
Other GAVI program document (e.g. guidelines, advocacy materials)	2013	N/A	GAVI Independent Review Committee (IRC), " Report for the GAVI Board: November 7th – 22nd 2013 IRC Meeting". GAVI Secretariat, Geneva, 2013. Available at: http://www.gavi.org/Library/GAVI-documents/IRC-reports/Final-report-for-IRC-Nov-2013/ [Accessed 01 May 2015]	Yes
Other GAVI program document (e.g. guidelines, advocacy materials)	2014	N/A	GAVI Independent Review Committee (IRC), " Report for the GAVI Board: 27 February to 7 March, 2014 IRC Meeting". GAVI Secretariat, Geneva, 2014. Available at: http://www.gavi.org/Library/GAVI-documents/IRC-reports/Final-report-for-IRC-Feb-March-2014/ [Accessed 01 May 2015]	Yes
Other GAVI program document (e.g. guidelines, advocacy materials)	2014	N/A	GAVI Independent Review Committee (IRC), " IRC Report on IPV New Proposals for the GAVI Board: April 27 and May 1 2014 IRC Meeting". GAVI Secretariat, Geneva, 2014. Available at: http://www.gavi.org/Library/GAVI-documents/IRC-reports/Final-report-for-IPV-IRC-April-2014/ [Accessed 01 May 2015]	Yes
Other GAVI program document (e.g. guidelines, advocacy materials)	2014	N/A	GAVI Independent Review Committee (IRC), " IRC Report on New Proposals for the GAVI Board: June to July 2014 IRC Meeting". GAVI Secretariat, Geneva, 2014. Available at: http://www.gavi.org/Library/GAVI-documents/IRC-reports/Final-Report-for-IRC-July-2014/ [Accessed 01 May 2015]	Yes
Other GAVI program document (e.g. guidelines, advocacy materials)	2014	N/A	GAVI Independent Review Committee (IRC), " IRC Report on New Proposals for the GAVI Board: November 2014 IRC Meeting". GAVI Secretariat, Geneva, 2014. Available at: http://www.gavi.org/Library/GAVI-documents/IRC-reports/Final-Report-for-IRC-Nov-2014/ [Accessed 01 May 2015]	Yes
GAVI Board paper	2014	N/A	GAVI Secertariat, "Guidelines for Applications for NVS and HSS in 2014," GAVI Secertariat, Geneva, 2014.	Yes
Other GAVI program document (e.g. guidelines, advocacy materials)	2015	N/A	GAVI Secertariat, "General Guidelines for Expressions of Interest And Applications for all Types of Gavi Support in 2015," GAVI Secertariat, Geneva, 2014.	Yes
GAVI Board paper	2005	N/A	GAVI Secretariat, "GAVI policies regarding introduction of hepB, Hib and yellow fever in phase 2: issues for further exploration" (Paper#8 from 15th GAVI Board Meeting, 28-29 April 2005)," GAVI Secretariat, Geneva, 2005.	Yes
Other GAVI program document (e.g. guidelines, advocacy materials)	2006	N/A	GAVI Secretariat. “GAVI Alliance Progress Report 2005”. GAVI Secretariat, Geneva, 2006.	Yes

## Sheet: Figure 2
	SUMMARY STATISTICS	#	%
	GAVI Committee paper	6	0.0319149
	Independent evaluation report	9	0.0478723
	Other GAVI program document (e.g. guidelines, advocacy materials)	35	0.18617
	Peer-reviewed paper from other sources	19	0.101064
	GAVI Alliance Board Minutes	28	0.148936
	GAVI Board paper	50	0.265957
	Peer-reviewed paper from literature searches	41	0.218085
	TOTAL	188	1
